# Supplementary material for: Regulation of early signaling and gene expression in the α-particle and bystander response of IMR-90 human fibroblasts
Source: BMC Med Genomics. 2010 Jul 29;3:31. doi: 10.1186/1755-8794-3-31 (PMC2919438; doi:10.1186/1755-8794-3-31)
Supplement: Additional file 1 — PCR assay information. [file 1755-8794-3-31-S1.XLS]

## Sheet: Sheet1
Additional file 1: Low density array assay information
Gene symbol	Assay ID
SERPINB2	Hs00234032_m1
IL8	Hs99999034_m1
HSPA6;HSPA7	Hs00275682_s1
MMP3	Hs00968305_m1
GADD45G	Hs00198672_m1
CXCL5	Hs00171085_m1
PTGS2	Hs00153133_m1
MT1X	Hs00745167_sH
IL6	Hs99999032_m1
MT1H	Hs00823168_g1
CXCL3	Hs00171061_m1
DUSP2	Hs00358879_m1
SLC16A6	Hs00190779_m1
BCL2A1	Hs00187845_m1
LAMB3	Hs00165078_m1
IL33	Hs00369211_m1
TNFAIP3	Hs00234712_m1
KYNU	Hs01114093_m1
CXCL2	Hs00236966_m1
LIF	Hs00171455_m1
BMP2	Hs00154192_m1
IL1B	Hs99999029_m1
IL1A	Hs99999028_m1
GDF15	Hs00171132_m1
MMP1	Hs00899658_m1
SLC7A11	Hs00204928_m1
MMP10	Hs00233987_m1
FGF2	Hs00960934_m1
GADD45A	Hs99999173_m1
IL13RA2	Hs00152924_m1
SOD2	Hs00167309_m1
SLC19A2	Hs00294767_m1
CXCL1	Hs00236937_m1
SLC2A13	Hs00369423_m1
GADD45B	Hs00169587_m1
HSPH1	Hs00971475_m1
CXCL10	Hs99999049_m1
IL11	Hs00174148_m1
IER3	Hs00174674_m1
GDNF	Hs01055329_m1
ATF3	Hs00231069_m1
SLC30A1	Hs00253602_m1
DKK1	Hs00183740_m1
ODC1	Hs00159739_m1
ZNF484	Hs00406342_m1
ICAM1	Hs99999152_m1
CXCL6	Hs00237017_m1
MDM2	Hs01066938_m1
PTGFR	Hs00168763_m1
POU5F1	Hs00999632_g1
GJB2	Hs00955889_m1
IL18R1	Hs00175381_m1
ITGA2	Hs00158127_m1
CDKN1A	Hs99999142_m1
FAS	Hs00163653_m1
CLDN1	Hs01076359_m1
PCNA	Hs00696862_m1
DDB2	Hs03044953_m1
FDXR	Hs00244586_m1
GJA1	Hs00748445_s1
CARD9	Hs00364485_m1
DNAJC4	Hs00384082_m1
VTN	Hs00169863_m1
COL6A2	Hs00365167_m1
ALOX5AP	Hs00970921_m1
COL15A1	Hs01559630_m1
MAP3K7IP1	Hs00196143_m1
PTGER1	Hs00168752_m1
EIF4EBP1	Hs00607050_m1
SOCS1	Hs00705164_s1
GAS2	Hs01086684_m1
GAS7;MLL	Hs00245902_m1
COL5A1	Hs00609088_m1
IGF1	Hs00153126_m1
ITGB3	Hs01001469_m1
DES	Hs00157258_m1
PTGES	Hs00610420_m1
