# Supplementary material for: Regulation of early signaling and gene expression in the α-particle and bystander response of IMR-90 human fibroblasts
Source: BMC Med Genomics. 2010 Jul 29;3:31. doi: 10.1186/1755-8794-3-31 (PMC2919438; doi:10.1186/1755-8794-3-31)
Supplement: Additional file 2 — Class comparison of genes differentially expressed 30 minutes after direct irradiation. [file 1755-8794-3-31-S2.XLS]

## Sheet: Sheet1
Additional file 2. Genes responding 0.5 hours after 50cGy direct Alpha particle irradiation
Order	Parametric p-value	FDR	Mean Ratio	Unique id	Description	GenBank Accession	Gene symbol
1	3.2e-06	0.0155498	5.47126	A_23_P315364	ref|Homo sapiens chemokine (C-X-C motif) ligand 2 (CXCL2), mRNA [NM_002089]	NM_002089	CXCL2
2	4.5e-06	0.0155498	3.36031	A_24_P935819	gb|Homo sapiens superoxide dismutase 2, mitochondrial, mRNA (cDNA clone MGC:21350 IMAGE:4184203), complete cds. [BC016934]	BC016934	SOD2
3	9.2e-06	0.0198115	7.66295	A_23_P161698	ref|Homo sapiens matrix metallopeptidase 3 (stromelysin 1, progelatinase) (MMP3), mRNA [NM_002422]	NM_002422	MMP3
4	1.42e-05	0.0198115	6.11994	A_24_P250922	ref|Homo sapiens prostaglandin-endoperoxide synthase 2 (prostaglandin G/H synthase and cyclooxygenase) (PTGS2), mRNA [NM_000963]	NM_000963	PTGS2
5	1.64e-05	0.0198115	5.80693	A_23_P71037	ref|Homo sapiens interleukin 6 (interferon, beta 2) (IL6), mRNA [NM_000600]	NM_000600	IL6
6	1.72e-05	0.0198115	6.91636	A_24_P77008	ref|Homo sapiens prostaglandin-endoperoxide synthase 2 (prostaglandin G/H synthase and cyclooxygenase) (PTGS2), mRNA [NM_000963]	NM_000963	PTGS2
7	3.23e-05	0.0318893	3.5573	A_24_P257416	ref|Homo sapiens chemokine (C-X-C motif) ligand 2 (CXCL2), mRNA [NM_002089]	NM_002089	CXCL2
8	4.24e-05	0.0328766	5.03495	A_24_P183150	ref|Homo sapiens chemokine (C-X-C motif) ligand 3 (CXCL3), mRNA [NM_002090]	NM_002090	CXCL3
9	5.1e-05	0.0328766	3.89579	A_24_P157926	ref|Homo sapiens tumor necrosis factor, alpha-induced protein 3 (TNFAIP3), mRNA [NM_006290]	NM_006290	TNFAIP3
10	5.85e-05	0.0328766	3.84113	A_23_P56898	ref|Homo sapiens kynureninase (L-kynurenine hydrolase) (KYNU), transcript variant 1, mRNA [NM_003937]	NM_003937	KYNU
11	6.08e-05	0.0328766	2.89684	A_23_P425681	ref|Homo sapiens cholecystokinin (CCK), mRNA [NM_000729]	NM_000729	CCK
12	6.11e-05	0.0328766	3.68855	A_24_P251764	ref|Homo sapiens chemokine (C-X-C motif) ligand 3 (CXCL3), mRNA [NM_002090]	NM_002090	CXCL3
13	6.47e-05	0.0328766	3.45787	A_23_P74609	ref|Homo sapiens G0/G1switch 2 (G0S2), mRNA [NM_015714]	NM_015714	G0S2
14	6.66e-05	0.0328766	4.22254	A_23_P152002	ref|Homo sapiens BCL2-related protein A1 (BCL2A1), transcript variant 1, mRNA [NM_004049]	NM_004049	BCL2A1
15	7.84e-05	0.0334887	2.26284	A_24_P931443	ref|Homo sapiens G protein-coupled receptor 68 (GPR68), mRNA [NM_003485]	NM_003485	GPR68
16	8e-05	0.0334887	2.87337	A_23_P72096	ref|Homo sapiens interleukin 1, alpha (IL1A), mRNA [NM_000575]	NM_000575	IL1A
17	8.68e-05	0.0334887	3.78826	A_24_P11506	ref|Homo sapiens kynureninase (L-kynurenine hydrolase) (KYNU), transcript variant 2, mRNA [NM_001032998]	NM_001032998	KYNU
18	9.44e-05	0.0334887	2.94751	A_23_P79518	ref|Homo sapiens interleukin 1, beta (IL1B), mRNA [NM_000576]	NM_000576	IL1B
19	0.0001021	0.0334887	9.79723	A_23_P114903	ref|Homo sapiens heat shock 70kDa protein 6 (HSP70B') (HSPA6), mRNA [NM_002155]	NM_002155	HSPA6
20	0.000104	0.0334887	16.0315	A_24_P245379	ref|Homo sapiens serpin peptidase inhibitor, clade B (ovalbumin), member 2 (SERPINB2), transcript variant 2, mRNA [NM_002575]	NM_002575	SERPINB2
21	0.0001067	0.0334887	0.340172	A_24_P355464	ref|Homo sapiens growth differentiation factor 10 (GDF10), mRNA [NM_004962]	NM_004962	GDF10
22	0.0001117	0.0334887	2.6948	A_23_P13094	ref|Homo sapiens matrix metallopeptidase 10 (stromelysin 2) (MMP10), mRNA [NM_002425]	NM_002425	MMP10
23	0.0001147	0.0334887	3.45034	A_24_P167642	ref|Homo sapiens GTP cyclohydrolase 1 (GCH1), transcript variant 1, mRNA [NM_000161]	NM_000161	GCH1
24	0.0001266	0.0334887	6.66057	A_23_P110204	ref|Homo sapiens chemokine (C-X-C motif) ligand 5 (CXCL5), mRNA [NM_002994]	NM_002994	CXCL5
25	0.0001278	0.0334887	2.44392	A_23_P160466	ref|Homo sapiens solute carrier family 19 (thiamine transporter), member 2 (SLC19A2), mRNA [NM_006996]	NM_006996	SLC19A2
26	0.0001341	0.0334887	0.45948	A_23_P150281	ref|Homo sapiens tumor protein p53 inducible protein 11 (TP53I11), mRNA [NM_001076787]	NM_001076787	TP53I11
27	0.0001389	0.0334887	4.57393	A_23_P152791	ref|Homo sapiens solute carrier family 16, member 6 (monocarboxylic acid transporter 7) (SLC16A6), mRNA [NM_004694]	NM_004694	SLC16A6
28	0.0001443	0.0334887	2.04129	A_24_P278156	ref|Homo sapiens transmembrane protein 38B (TMEM38B), mRNA [NM_018112]	NM_018112	TMEM38B
29	0.0001503	0.0334887	4.41036	A_23_P108842	ref|Homo sapiens dual specificity phosphatase 2 (DUSP2), mRNA [NM_004418]	NM_004418	DUSP2
30	0.0001561	0.0334887	4.3592	A_24_P731648	ref|Homo sapiens solute carrier family 16, member 6 (monocarboxylic acid transporter 7) (SLC16A6), mRNA [NM_004694]	NM_004694	SLC16A6
31	0.0001609	0.0334887	3.88582	A_24_P932388	Unknown	THC2704047	THC2704047
32	0.0001669	0.0334887	0.469898	A_24_P910504	Unknown	A_24_P910504	A_24_P910504
33	0.0001681	0.0334887	6.73373	A_23_P101054	ref|Homo sapiens keratin 34 (KRT34), mRNA [NM_021013]	NM_021013	KRT34
34	0.0001683	0.0334887	0.436955	A_23_P54144	ref|Homo sapiens bone morphogenetic protein 4 (BMP4), transcript variant 1, mRNA [NM_001202]	NM_001202	BMP4
35	0.0001696	0.0334887	0.450319	A_23_P25187	ref|Homo sapiens keratin 81 (KRT81), mRNA [NM_002281]	NM_002281	KRT81
36	0.0001814	0.0339573	2.28368	A_32_P214054	gb|fs15c03.y2 Human Lens cDNA (Normalized): fs Homo sapiens cDNA clone fs15c03 5', mRNA sequence [CD674787]	CD674787	CD674787
37	0.0001818	0.0339573	4.82865	A_23_P1691	ref|Homo sapiens matrix metallopeptidase 1 (interstitial collagenase) (MMP1), mRNA [NM_002421]	NM_002421	MMP1
38	0.0002	0.0342141	0.395914	A_23_P377882	ref|Homo sapiens potassium voltage-gated channel, subfamily H (eag-related), member 2 (KCNH2), transcript variant 2, mRNA [NM_172056]	NM_172056	KCNH2
39	0.0002032	0.0342141	3.53037	A_23_P321501	ref|Homo sapiens dehydrogenase/reductase (SDR family) member 2 (DHRS2), transcript variant 1, mRNA [NM_182908]	NM_182908	DHRS2
40	0.0002182	0.0342141	3.90111	A_23_P98350	ref|Homo sapiens baculoviral IAP repeat-containing 3 (BIRC3), transcript variant 1, mRNA [NM_001165]	NM_001165	BIRC3
41	0.0002186	0.0342141	18.8024	A_23_P153185	ref|Homo sapiens serpin peptidase inhibitor, clade B (ovalbumin), member 2 (SERPINB2), transcript variant 2, mRNA [NM_002575]	NM_002575	SERPINB2
42	0.0002214	0.0342141	2.55184	A_24_P671115	gb|Homo sapiens, clone IMAGE:4332461, mRNA. [BC018675]	BC018675	BC018675
43	0.0002274	0.0342141	0.466804	A_23_P323272	ref|Homo sapiens odd-skipped related 1 (Drosophila) (OSR1), mRNA [NM_145260]	NM_145260	OSR1
44	0.0002319	0.0342141	2.19488	A_23_P405873	ref|Homo sapiens chromosome 9 open reading frame 72 (C9orf72), transcript variant 2, mRNA [NM_145005]	NM_145005	C9orf72
45	0.0002337	0.0342141	2.40197	A_23_P7144	ref|Homo sapiens chemokine (C-X-C motif) ligand 1 (melanoma growth stimulating activity, alpha) (CXCL1), mRNA [NM_001511]	NM_001511	CXCL1
46	0.0002353	0.0342141	0.486955	A_24_P148907	ref|Homo sapiens mab-21-like 2 (C. elegans) (MAB21L2), mRNA [NM_006439]	NM_006439	MAB21L2
47	0.0002374	0.0342141	11.6723	A_32_P87013	ref|Homo sapiens interleukin 8 (IL8), mRNA [NM_000584]	NM_000584	IL8
48	0.0002466	0.0342141	3.41444	A_23_P163079	ref|Homo sapiens GTP cyclohydrolase 1 (GCH1), transcript variant 1, mRNA [NM_000161]	NM_000161	GCH1
49	0.0002544	0.0342141	2.46204	A_23_P35148	ref|Homo sapiens TAF13 RNA polymerase II, TATA box binding protein (TBP)-associated factor, 18kDa (TAF13), mRNA [NM_005645]	NM_005645	TAF13
50	0.0002546	0.0342141	3.23674	A_24_P212481	ref|Homo sapiens multiple C2 domains, transmembrane 1 (MCTP1), transcript variant L, mRNA [NM_024717]	NM_024717	MCTP1
51	0.0002604	0.0342141	13.2837	A_24_P264832	ref|Homo sapiens neurofilament, medium polypeptide (NEFM), transcript variant 1, mRNA [NM_005382]	NM_005382	NEFM
52	0.0002614	0.0342141	2.10611	A_23_P76538	ref|Homo sapiens tescalcin (TESC), mRNA [NM_017899]	NM_017899	TESC
53	0.0002684	0.0342141	1.87795	A_32_P161855	ref|Homo sapiens KIAA1199 (KIAA1199), mRNA [NM_018689]	NM_018689	KIAA1199
54	0.0002703	0.0342141	2.61917	A_32_P175979	gb|602638586F1 NIH_MGC_48 Homo sapiens cDNA clone IMAGE:4766349 5', mRNA sequence [BG686022]	BG686022	BG686022
55	0.0002854	0.0342141	2.59116	A_24_P166527	ref|Homo sapiens tumor necrosis factor, alpha-induced protein 3 (TNFAIP3), mRNA [NM_006290]	NM_006290	TNFAIP3
56	0.0002912	0.0342141	0.432584	A_23_P372386	ref|Homo sapiens scavenger receptor class A, member 5 (putative) (SCARA5), mRNA [NM_173833]	NM_173833	SCARA5
57	0.0002925	0.0342141	2.76059	A_24_P118142	ens|Putative heat shock protein HSP 90-alpha A4 (Heat shock protein 90-alpha D)(Heat shock protein 90Ad)(Heat shock 90 kDa protein 1 alpha-like 2) [Source:UniProtKB/Swiss-Prot;Acc:Q58FG1] [ENST00000378770]	ENST00000378770	ENST00000378770
58	0.0003017	0.0342141	2.37694	A_23_P384965	thc|Q5JPI6_HUMAN (Q5JPI6) Sodium/hydrogen exchanger, partial (9%) [THC2616697]	THC2616697	THC2616697
59	0.0003096	0.0342141	2.1831	A_32_P177477	Unknown	THC2708422	THC2708422
60	0.0003212	0.0342141	0.452406	A_24_P256083	gb|Homo sapiens cDNA FLJ30901 fis, clone FEBRA2005778. [AK055463]	AK055463	FLJ30901
61	0.0003341	0.0342141	2.44768	A_23_P114084	ref|Homo sapiens phosphate regulating endopeptidase homolog, X-linked (PHEX), mRNA [NM_000444]	NM_000444	PHEX
62	0.0003423	0.0342141	3.33598	A_24_P200420	ref|Homo sapiens solute carrier family 7, (cationic amino acid transporter, y+ system) member 11 (SLC7A11), mRNA [NM_014331]	NM_014331	SLC7A11
63	0.0003432	0.0342141	0.526793	A_24_P395610	ref|Homo sapiens growth arrest-specific 7 (GAS7), transcript variant c, mRNA [NM_201433]	NM_201433	GAS7
64	0.0003451	0.0342141	3.09571	A_23_P63209	ref|Homo sapiens hydroxysteroid (11-beta) dehydrogenase 1 (HSD11B1), transcript variant 2, mRNA [NM_181755]	NM_181755	HSD11B1
65	0.000347	0.0342141	2.47861	A_32_P79396	ref|Homo sapiens nicotinamide phosphoribosyltransferase (NAMPT), mRNA [NM_005746]	NM_005746	NAMPT
66	0.0003474	0.0342141	2.42156	A_23_P140256	ref|Homo sapiens nucleoside phosphorylase (NP), mRNA [NM_000270]	NM_000270	NP
67	0.0003565	0.0342141	4.30034	A_23_P431252	ref|Homo sapiens kelch repeat and BTB (POZ) domain containing 8 (KBTBD8), mRNA [NM_032505]	NM_032505	KBTBD8
68	0.0003665	0.0342141	2.31386	A_32_P149416	gb|BG001037 RC5-GN0132-131100-012-E05 GN0132 Homo sapiens cDNA, mRNA sequence [BG001037]	BG001037	BG001037
69	0.0003849	0.0342141	2.47946	A_23_P168974	gb|Homo sapiens cDNA FLJ46804 fis, clone TRACH3032570, highly similar to Homo sapiens syndecan binding protein (syntenin) (SDCBP). [AK128645]	AK128645	SDCBP
70	0.0003948	0.0342141	2.32534	A_23_P92334	ref|Homo sapiens transmembrane protein 156 (TMEM156), mRNA [NM_024943]	NM_024943	TMEM156
71	0.0004032	0.0342141	2.59376	A_32_P6972	Unknown	THC2621771	THC2621771
72	0.0004048	0.0342141	2.10512	A_23_P42257	ref|Homo sapiens immediate early response 3 (IER3), mRNA [NM_003897]	NM_003897	IER3
73	0.0004125	0.0342141	1.98938	A_23_P156811	ref|Homo sapiens family with sequence similarity 119, member A (FAM119A), transcript variant 2, mRNA [NM_001127395]	NM_001127395	FAM119A
74	0.0004198	0.0342141	0.482387	A_23_P432573	ref|Homo sapiens MAS-related GPR, member F (MRGPRF), transcript variant 2, mRNA [NM_145015]	NM_145015	MRGPRF
75	0.000426	0.0342141	1.97834	A_23_P22444	ref|Homo sapiens complement factor properdin (CFP), mRNA [NM_002621]	NM_002621	CFP
76	0.0004292	0.0342141	2.02771	A_23_P103951	Unknown	A_23_P103951	A_23_P103951
77	0.0004294	0.0342141	2.05079	A_32_P61975	thc|AC009978 T23E18.3 {Arabidopsis thaliana} (exp=0; wgp=1; cg=0), partial (7%) [THC2713067]	THC2713067	THC2713067
78	0.0004394	0.0342141	2.18969	A_32_P231617	ref|Homo sapiens transmembrane 4 L six family member 1 (TM4SF1), mRNA [NM_014220]	NM_014220	TM4SF1
79	0.0004645	0.0342141	0.543458	A_23_P28697	ref|Homo sapiens 3-hydroxyanthranilate 3,4-dioxygenase (HAAO), mRNA [NM_012205]	NM_012205	HAAO
80	0.0004658	0.0342141	2.695	A_24_P592591	Unknown	A_24_P592591	A_24_P592591
81	0.0004752	0.0342141	2.44688	A_23_P23221	ref|Homo sapiens growth arrest and DNA-damage-inducible, alpha (GADD45A), mRNA [NM_001924]	NM_001924	GADD45A
82	0.0004936	0.0342141	2.8079	A_24_P734060	gb|Homo sapiens mRNA; cDNA DKFZp686D0720 (from clone DKFZp686D0720). [AL832183]	AL832183	LOC284454
83	0.0005031	0.0342141	2.99561	A_23_P122924	ref|Homo sapiens inhibin, beta A (INHBA), mRNA [NM_002192]	NM_002192	INHBA
84	0.0005043	0.0342141	2.26743	A_23_P80974	ref|Homo sapiens tryptophan 2,3-dioxygenase (TDO2), mRNA [NM_005651]	NM_005651	TDO2
85	0.0005056	0.0342141	5.70432	A_24_P125096	ref|Homo sapiens metallothionein 1X (MT1X), mRNA [NM_005952]	NM_005952	MT1X
86	0.0005057	0.0342141	1.76833	A_23_P165624	ref|Homo sapiens tumor necrosis factor, alpha-induced protein 6 (TNFAIP6), mRNA [NM_007115]	NM_007115	TNFAIP6
87	0.0005102	0.0342141	2.64878	A_32_P219135	gb|Homo sapiens cDNA clone IMAGE:30398108. [BC087859]	BC087859	LOC401317
88	0.0005199	0.0342141	1.94238	A_23_P73096	gb|AW993939 RC1-BN0035-130400-013-b06 BN0035 Homo sapiens cDNA, mRNA sequence [AW993939]	AW993939	AW993939
89	0.0005217	0.0342141	2.65758	A_23_P326160	ref|Homo sapiens zinc finger CCCH-type containing 12A (ZC3H12A), mRNA [NM_025079]	NM_025079	ZC3H12A
90	0.0005241	0.0342141	2.36474	A_23_P134176	ref|Homo sapiens superoxide dismutase 2, mitochondrial (SOD2), nuclear gene encoding mitochondrial protein, transcript variant 2, mRNA [NM_001024465]	NM_001024465	SOD2
91	0.0005298	0.0342141	0.370002	A_23_P33573	ref|Homo sapiens keratin 3 (KRT3), mRNA [NM_057088]	NM_057088	KRT3
92	0.0005361	0.0342141	2.06433	A_23_P206284	ref|Homo sapiens G protein-coupled receptor 56 (GPR56), transcript variant 3, mRNA [NM_201525]	NM_201525	GPR56
93	0.0005363	0.0342141	0.472942	A_24_P264059	ref|Homo sapiens similar to hCG1777210 (PP14571), non-coding RNA [NR_024014]	NR_024014	PP14571
94	0.0005379	0.0342141	0.443344	A_23_P108216	ref|Homo sapiens FXYD domain containing ion transport regulator 1 (FXYD1), transcript variant a, mRNA [NM_005031]	NM_005031	FXYD1
95	0.0005411	0.0342141	0.51972	A_23_P344531	ref|Homo sapiens synaptopodin (SYNPO), transcript variant 1, mRNA [NM_007286]	NM_007286	SYNPO
96	0.000545	0.0342141	6.20283	A_23_P380318	ref|Homo sapiens early growth response 4 (EGR4), mRNA [NM_001965]	NM_001965	EGR4
97	0.0005465	0.0342141	0.56674	A_24_P911678	ref|Homo sapiens phosphodiesterase 5A, cGMP-specific (PDE5A), transcript variant 2, mRNA [NM_033430]	NM_033430	PDE5A
98	0.0005491	0.0342141	2.09145	A_24_P756494	gb|Homo sapiens cDNA FLJ25194 fis, clone REC04095. [AK057923]	AK057923	AK057923
99	0.0005533	0.0342141	2.14324	A_32_P78121	gb|CD743044 UI-H-FT1-bjx-e-03-0-UI.s1 NCI_CGAP_FT1 Homo sapiens cDNA clone UI-H-FT1-bjx-e-03-0-UI 3', mRNA sequence [CD743044]	CD743044	CD743044
100	0.0005547	0.0342141	2.03074	A_32_P703	ref|PREDICTED: Homo sapiens hypothetical LOC646626 (LOC646626), mRNA [XM_942822]	XM_942822	LOC646626
101	0.0005726	0.0342141	2.36253	A_32_P195793	thc|ALU5_HUMAN (P39192) Alu subfamily SC sequence contamination warning entry, partial (11%) [THC2559650]	THC2559650	THC2559650
102	0.0005764	0.0342141	1.86625	A_23_P211773	ref|Homo sapiens ArfGAP with coiled-coil, ankyrin repeat and PH domains 2 (ACAP2), mRNA [NM_012287]	NM_012287	ACAP2
103	0.0005774	0.0342141	2.51516	A_23_P302060	ref|Homo sapiens interferon, epsilon (IFNE), mRNA [NM_176891]	NM_176891	IFNE
104	0.00058	0.0342141	0.48066	A_24_P147910	ref|Homo sapiens septin 9 (SEPT9), transcript variant 3, mRNA [NM_006640]	NM_006640	2009-09-09
105	0.0005808	0.0342141	2.8272	A_32_P185361	gb|Homo sapiens mRNA full length insert cDNA clone EUROIMAGE 122871. [AL109784]	AL109784	AL109784
106	0.000584	0.0342141	0.556014	A_23_P58588	ref|Homo sapiens slit homolog 3 (Drosophila) (SLIT3), mRNA [NM_003062]	NM_003062	SLIT3
107	0.0006012	0.0342141	2.78479	A_32_P165477	ref|Homo sapiens solute carrier family 7, (cationic amino acid transporter, y+ system) member 11 (SLC7A11), mRNA [NM_014331]	NM_014331	SLC7A11
108	0.0006057	0.0342141	4.9506	A_23_P414343	ref|Homo sapiens metallothionein 1H (MT1H), mRNA [NM_005951]	NM_005951	MT1H
109	0.0006177	0.0342141	3.06159	A_24_P933828	gb|Homo sapiens cDNA clone IMAGE:30398108. [BC087859]	BC087859	LOC401317
110	0.000626	0.0342141	0.511954	A_23_P31287	ref|Homo sapiens BMP binding endothelial regulator (BMPER), mRNA [NM_133468]	NM_133468	BMPER
111	0.0006268	0.0342141	0.537876	A_24_P476533	thc|Q3INZ7_NATPD (Q3INZ7) Protein N-acetyltransferase homolog, partial (12%) [THC2668327]	THC2668327	THC2668327
112	0.0006346	0.0342141	2.40727	A_24_P408772	ref|Homo sapiens nicotinamide phosphoribosyltransferase (NAMPT), mRNA [NM_005746]	NM_005746	NAMPT
113	0.0006483	0.0342141	2.16134	A_23_P143845	ref|Homo sapiens TCDD-inducible poly(ADP-ribose) polymerase (TIPARP), mRNA [NM_015508]	NM_015508	TIPARP
114	0.0006549	0.0342141	1.97469	A_23_P22027	ref|Homo sapiens insulin induced gene 1 (INSIG1), transcript variant 2, mRNA [NM_198336]	NM_198336	INSIG1
115	0.0006682	0.0342141	2.51038	A_23_P218918	ref|Homo sapiens fibroblast growth factor 2 (basic) (FGF2), mRNA [NM_002006]	NM_002006	FGF2
116	0.0006754	0.0342141	1.79809	A_24_P941708	ref|Homo sapiens RUN and FYVE domain containing 2 (RUFY2), transcript variant 2, mRNA [NM_001042417]	NM_001042417	RUFY2
117	0.0006894	0.0342141	5.04386	A_23_P303242	ref|Homo sapiens metallothionein 1X (MT1X), mRNA [NM_005952]	NM_005952	MT1X
118	0.0006978	0.0342141	0.543067	A_23_P111995	ref|Homo sapiens lysyl oxidase-like 2 (LOXL2), mRNA [NM_002318]	NM_002318	LOXL2
119	0.0006978	0.0342141	7.42717	A_23_P66241	ref|Homo sapiens metallothionein 1M (MT1M), mRNA [NM_176870]	NM_176870	MT1M
120	0.0007158	0.0342141	0.358767	A_23_P349966	ref|Homo sapiens transmembrane protein 130 (TMEM130), transcript variant 2, mRNA [NM_152913]	NM_152913	TMEM130
121	0.0007165	0.0342141	2.35736	A_32_P177953	gb|full-length cDNA clone CS0CAP007YJ17 of Thymus of Homo sapiens (human). [CR598364]	CR598364	CR598364
122	0.0007188	0.0342141	0.439222	A_23_P83818	ref|Homo sapiens collagen, type V, alpha 1 (COL5A1), mRNA [NM_000093]	NM_000093	COL5A1
123	0.0007198	0.0342141	0.576305	A_23_P34093	ref|Homo sapiens glucose-6-phosphate dehydrogenase (G6PD), transcript variant 1, mRNA [NM_000402]	NM_000402	G6PD
124	0.0007294	0.0342141	1.71197	A_24_P934522	gb|full-length cDNA clone CS0DF022YM06 of Fetal brain of Homo sapiens (human). [CR611122]	CR611122	CR611122
125	0.0007326	0.0342141	2.31917	A_23_P90172	ref|Homo sapiens protein phosphatase 1, regulatory (inhibitor) subunit 15A (PPP1R15A), mRNA [NM_014330]	NM_014330	PPP1R15A
126	0.0007344	0.0342141	2.39127	A_23_P347618	ref|Homo sapiens ERO1-like beta (S. cerevisiae) (ERO1LB), mRNA [NM_019891]	NM_019891	ERO1LB
127	0.0007409	0.0342141	0.444776	A_32_P139634	thc|Q7NI46_GLOVI (Q7NI46) Cytochrome c550, partial (8%) [THC2717131]	THC2717131	THC2717131
128	0.0007559	0.0342141	0.526756	A_23_P316012	ref|Homo sapiens ras homolog gene family, member J (RHOJ), mRNA [NM_020663]	NM_020663	RHOJ
129	0.0007676	0.0342141	0.50315	A_23_P19030	ref|Homo sapiens arylsulfatase family, member I (ARSI), mRNA [NM_001012301]	NM_001012301	ARSI
130	0.0007736	0.0342141	2.38572	A_23_P9779	ref|Homo sapiens iroquois homeobox 5 (IRX5), mRNA [NM_005853]	NM_005853	IRX5
131	0.0007835	0.0342141	2.25115	A_23_P67169	ref|Homo sapiens interleukin 11 (IL11), mRNA [NM_000641]	NM_000641	IL11
132	0.0007864	0.0342141	2.33002	A_32_P84674	gb|Homo sapiens cDNA FLJ12106 fis, clone HEMBB1002702. [AK022168]	AK022168	AK022168
133	0.0007944	0.0342141	1.75133	A_23_P97218	gb|full-length cDNA clone CS0DF018YM18 of Fetal brain of Homo sapiens (human). [CR596670]	CR596670	CR596670
134	0.0008067	0.0342141	1.95899	A_32_P57057	ref|Homo sapiens ubiquitin specific peptidase 15 (USP15), mRNA [NM_006313]	NM_006313	USP15
135	0.0008107	0.0342141	2.12106	A_32_P109203	Unknown	THC2676657	THC2676657
136	0.0008155	0.0342141	0.463995	A_24_P314477	ref|Homo sapiens tubulin, beta 2B (TUBB2B), mRNA [NM_178012]	NM_178012	TUBB2B
137	0.0008214	0.0342141	0.514204	A_24_P355609	ref|Homo sapiens MAS-related GPR, member F (MRGPRF), transcript variant 2, mRNA [NM_145015]	NM_145015	MRGPRF
138	0.0008259	0.0342141	1.83356	A_24_P222365	ref|Homo sapiens La ribonucleoprotein domain family, member 4 (LARP4), transcript variant 2, mRNA [NM_199188]	NM_199188	LARP4
139	0.0008279	0.0342141	2.78831	A_23_P200222	ref|Homo sapiens low density lipoprotein receptor-related protein 8, apolipoprotein e receptor (LRP8), transcript variant 2, mRNA [NM_033300]	NM_033300	LRP8
140	0.0008318	0.0342141	0.525951	A_24_P382533	ref|Homo sapiens neuronatin (NNAT), transcript variant 1, mRNA [NM_005386]	NM_005386	NNAT
141	0.0008329	0.0342141	1.99414	A_23_P350249	ref|Homo sapiens GLIS family zinc finger 3 (GLIS3), transcript variant 1, mRNA [NM_001042413]	NM_001042413	GLIS3
142	0.000836	0.0342141	0.507275	A_23_P158593	ref|Homo sapiens collagen, type V, alpha 1 (COL5A1), mRNA [NM_000093]	NM_000093	COL5A1
143	0.0008446	0.0342141	4.75343	A_23_P163782	ref|Homo sapiens metallothionein 1H (MT1H), mRNA [NM_005951]	NM_005951	MT1H
144	0.0008462	0.0342141	2.19144	A_23_P407601	gb|Homo sapiens mRNA for hypothetical protein (C8orf6 gene). [AJ307469]	AJ307469	C8orf6
145	0.0008491	0.0342141	1.82413	A_23_P436259	gb|Homo sapiens cDNA FLJ30999 fis, clone HLUNG1000110. [AK055561]	AK055561	ERN1
146	0.0008494	0.0342141	2.16899	A_23_P209176	gb|Homo sapiens cDNA FLJ16193 fis, clone BRTHA2018011, weakly similar to EPITHIN (EC 3.4.21.-). [AK131261]	AK131261	TMPRSS9
147	0.0008527	0.0342141	0.444655	A_23_P142096	ref|Homo sapiens G protein-coupled receptor 32 (GPR32), mRNA [NM_001506]	NM_001506	GPR32
148	0.0008606	0.0342141	0.406654	A_23_P502808	ref|Homo sapiens proline rich membrane anchor 1 (PRIMA1), mRNA [NM_178013]	NM_178013	PRIMA1
149	0.000861	0.0342141	0.512379	A_23_P126266	ref|Homo sapiens H2.0-like homeobox (HLX), mRNA [NM_021958]	NM_021958	HLX
150	0.0008628	0.0342141	0.558011	A_24_P177279	ref|Homo sapiens cold shock domain containing C2, RNA binding (CSDC2), mRNA [NM_014460]	NM_014460	CSDC2
151	0.000864	0.0342141	5.20903	A_23_P60933	ref|Homo sapiens metallothionein 1G (MT1G), mRNA [NM_005950]	NM_005950	MT1G
152	0.0008678	0.0342141	2.26694	A_23_P139500	ref|Homo sapiens basic helix-loop-helix domain containing, class B, 3 (BHLHB3), mRNA [NM_030762]	NM_030762	BHLHE41
153	0.0008709	0.0342141	0.510037	A_24_P102895	ref|Homo sapiens WD and tetratricopeptide repeats 1 (WDTC1), mRNA [NM_015023]	NM_015023	WDTC1
154	0.000883	0.0342141	2.17453	A_23_P358597	ref|Homo sapiens popeye domain containing 3 (POPDC3), transcript variant 1, mRNA [NM_022361]	NM_022361	POPDC3
155	0.0008855	0.0342141	2.04548	A_32_P194372	gb|Homo sapiens cDNA FLJ26036 fis, clone PRS00145. [AK129547]	AK129547	AK129547
156	0.0008877	0.0342141	5.02613	A_23_P427703	ref|Homo sapiens metallothionein 1L (gene/pseudogene) (MT1L), non-coding RNA [NR_001447]	NR_001447	MT1L
157	0.000889	0.0342141	0.528363	A_23_P7342	ref|Homo sapiens UDP glucuronosyltransferase 2 family, polypeptide B10 (UGT2B10), mRNA [NM_001075]	NM_001075	UGT2B10
158	0.0008894	0.0342141	2.0267	A_23_P85371	ref|Homo sapiens Rab geranylgeranyltransferase, beta subunit (RABGGTB), mRNA [NM_004582]	NM_004582	RABGGTB
159	0.0008933	0.0342141	0.56407	A_23_P43283	ref|Homo sapiens G protein-coupled receptor 124 (GPR124), mRNA [NM_032777]	NM_032777	GPR124
160	0.0008956	0.0342141	2.23982	A_32_P12703	Unknown	THC2697162	THC2697162
161	0.0008958	0.0342141	6.13638	A_23_P206724	ref|Homo sapiens metallothionein 1E (MT1E), mRNA [NM_175617]	NM_175617	MT1E
162	0.0009001	0.0342141	0.549212	A_24_P304439	ref|Homo sapiens serine dehydratase (SDS), mRNA [NM_006843]	NM_006843	SDS
163	0.0009005	0.0342141	0.5787	A_23_P76914	ref|Homo sapiens SIX homeobox 1 (SIX1), mRNA [NM_005982]	NM_005982	SIX1
164	0.0009015	0.0342141	2.07133	A_23_P41424	ref|Homo sapiens solute carrier family 39 (zinc transporter), member 8 (SLC39A8), transcript variant 1, mRNA [NM_022154]	NM_022154	SLC39A8
165	0.0009113	0.0342141	5.64164	A_23_P206707	ref|Homo sapiens metallothionein 1G (MT1G), mRNA [NM_005950]	NM_005950	MT1G
166	0.0009122	0.0342141	1.99029	A_23_P213468	Unknown	A_23_P213468	A_23_P213468
167	0.0009131	0.0342141	1.8788	A_24_P922684	gb|Homo sapiens, clone IMAGE:3048919, mRNA, partial cds. [BC020539]	BC020539	BC020539
168	0.0009142	0.0342141	3.02609	A_24_P361896	ref|Homo sapiens metallothionein 2A (MT2A), mRNA [NM_005953]	NM_005953	MT2A
169	0.0009143	0.0342141	0.575481	A_24_P35400	ref|Homo sapiens sarcosine dehydrogenase (SARDH), nuclear gene encoding mitochondrial protein, transcript variant 1, mRNA [NM_007101]	NM_007101	SARDH
170	0.0009236	0.0342141	2.02274	A_32_P206561	Unknown	A_32_P206561	A_32_P206561
171	0.0009262	0.0342141	0.490273	A_32_P24140	ref|Homo sapiens growth arrest-specific 2 (GAS2), transcript variant 1, mRNA [NM_005256]	NM_005256	GAS2
172	0.0009267	0.0342141	1.85041	A_24_P636390	gb|Homo sapiens clone FBA1 Cri-du-chat region mRNA. [AF009267]	AF009267	AF009267
173	0.0009425	0.0342141	2.50458	A_23_P85209	ref|Homo sapiens interleukin 13 receptor, alpha 2 (IL13RA2), mRNA [NM_000640]	NM_000640	IL13RA2
174	0.0009484	0.0342141	0.57245	A_24_P308029	ref|Homo sapiens heat shock protein, alpha-crystallin-related, B6 (HSPB6), mRNA [NM_144617]	NM_144617	HSPB6
175	0.0009513	0.0342141	1.98063	A_24_P521544	Unknown	A_24_P521544	A_24_P521544
176	0.0009513	0.0342141	2.48254	A_23_P138805	ref|Homo sapiens cysteine and histidine-rich domain (CHORD)-containing 1 (CHORDC1), mRNA [NM_012124]	NM_012124	CHORDC1
177	0.0009577	0.0342141	0.520976	A_23_P354694	ref|Homo sapiens WNT1 inducible signaling pathway protein 1 (WISP1), transcript variant 1, mRNA [NM_003882]	NM_003882	WISP1
178	0.0009578	0.0342141	1.82089	A_23_P156809	ref|Homo sapiens family with sequence similarity 119, member A (FAM119A), transcript variant 2, mRNA [NM_001127395]	NM_001127395	FAM119A
179	0.0009607	0.0342141	0.401957	A_24_P6294	ens|CDNA FLJ20173 fis, clone COL09814 [Source:UniProtKB/TrEMBL;Acc:Q9NXL7] [ENST00000372072]	ENST00000372072	LOC100130886
180	0.0009653	0.0342141	1.95767	A_32_P217901	ref|Homo sapiens bone morphogenetic protein receptor, type IB (BMPR1B), mRNA [NM_001203]	NM_001203	BMPR1B
181	0.0009696	0.0342141	1.91853	A_32_P39394	ref|Homo sapiens GLIS family zinc finger 3 (GLIS3), transcript variant 1, mRNA [NM_001042413]	NM_001042413	GLIS3
182	0.0009753	0.0342141	3.52003	A_32_P206308	gb|AGENCOURT_14380583 NIH_MGC_179 Homo sapiens cDNA clone IMAGE:30393427 5', mRNA sequence [CD556746]	CD556746	CD556746
183	0.000977	0.0342141	0.374049	A_23_P168403	ref|Homo sapiens potassium voltage-gated channel, subfamily H (eag-related), member 2 (KCNH2), transcript variant 1, mRNA [NM_000238]	NM_000238	KCNH2
184	0.0009773	0.0342141	2.10065	A_24_P917136	Unknown	THC2701686	THC2701686
185	0.0009785	0.0342141	1.8388	A_23_P18447	ref|Homo sapiens peroxisome proliferator-activated receptor gamma, coactivator 1 alpha (PPARGC1A), mRNA [NM_013261]	NM_013261	PPARGC1A
186	0.0009822	0.0342141	0.324068	A_23_P150053	ref|Homo sapiens actin, alpha 2, smooth muscle, aorta (ACTA2), transcript variant 2, mRNA [NM_001613]	NM_001613	ACTA2
187	0.0009828	0.0342141	2.20066	A_24_P281853	Unknown	A_24_P281853	A_24_P281853
188	0.0009862	0.0342141	2.3557	A_23_P17655	ref|Homo sapiens potassium inwardly-rectifying channel, subfamily J, member 15 (KCNJ15), transcript variant 1, mRNA [NM_170736]	NM_170736	KCNJ15
189	0.000989	0.0342141	1.7476	A_23_P36962	ref|Homo sapiens DnaJ (Hsp40) homolog, subfamily C, member 3 (DNAJC3), mRNA [NM_006260]	NM_006260	DNAJC3
190	0.0009905	0.0342141	0.454194	A_23_P91262	ref|Homo sapiens prostaglandin I2 (prostacyclin) synthase (PTGIS), mRNA [NM_000961]	NM_000961	PTGIS
191	0.0009921	0.0342141	0.546616	A_23_P22224	ref|Homo sapiens eukaryotic translation initiation factor 4E binding protein 1 (EIF4EBP1), mRNA [NM_004095]	NM_004095	EIF4EBP1
192	0.0009952	0.0342141	2.68863	A_32_P2730	gb|Homo sapiens brevican, mRNA (cDNA clone IMAGE:3618761), with apparent retained intron. [BC005081]	BC005081	BCAN
193	0.0009961	0.0342141	2.12586	A_23_P137016	ref|Homo sapiens spermidine/spermine N1-acetyltransferase 1 (SAT1), mRNA [NM_002970]	NM_002970	SAT1
194	0.0010016	0.0342141	1.70301	A_23_P430161	ref|Homo sapiens exocyst complex component 8 (EXOC8), mRNA [NM_175876]	NM_175876	EXOC8
195	0.001005	0.0342141	0.483232	A_24_P179225	ref|Homo sapiens matrilin 2 (MATN2), transcript variant 2, mRNA [NM_030583]	NM_030583	MATN2
196	0.0010063	0.0342141	2.16148	A_23_P162874	ref|Homo sapiens heat shock protein 90kDa alpha (cytosolic), class A member 1 (HSP90AA1), transcript variant 2, mRNA [NM_005348]	NM_005348	HSP90AA1
197	0.0010162	0.0342141	2.09135	A_32_P134634	gb|AGENCOURT_10205141 NIH_MGC_126 Homo sapiens cDNA clone IMAGE:6558480 5', mRNA sequence [BU532663]	BU532663	BU532663
198	0.0010178	0.0342141	2.71625	A_32_P42684	ref|Homo sapiens solute carrier family 7, (cationic amino acid transporter, y+ system) member 11 (SLC7A11), mRNA [NM_014331]	NM_014331	SLC7A11
199	0.0010182	0.0342141	2.16272	A_23_P324633	ref|Homo sapiens chromosome 9 open reading frame 72 (C9orf72), transcript variant 1, mRNA [NM_018325]	NM_018325	C9orf72
200	0.0010244	0.0342141	0.507137	A_24_P87036	ref|Homo sapiens anoctamin 1, calcium activated chloride channel (ANO1), mRNA [NM_018043]	NM_018043	ANO1
201	0.0010246	0.0342141	0.462884	A_24_P399454	ref|Homo sapiens exocyst complex component 3-like 2 (EXOC3L2), mRNA [NM_138568]	NM_138568	EXOC3L2
202	0.0010384	0.0342141	0.561872	A_24_P221485	ref|PREDICTED: Homo sapiens misc_RNA (LOC729779), miscRNA [XR_016024]	XR_016024	LOC729779
203	0.0010394	0.0342141	5.00865	A_23_P37983	ref|Homo sapiens metallothionein 1B (MT1B), mRNA [NM_005947]	NM_005947	MT1B
204	0.0010478	0.0342141	2.90428	A_24_P277367	ref|Homo sapiens chemokine (C-X-C motif) ligand 5 (CXCL5), mRNA [NM_002994]	NM_002994	CXCL5
205	0.0010516	0.0342141	2.00289	A_23_P359174	gb|Homo sapiens cDNA clone IMAGE:7262526, with apparent retained intron. [BC069659]	BC069659	LOC100130401
206	0.0010593	0.0342141	1.90419	A_23_P97481	ref|Homo sapiens tubulin tyrosine ligase-like family, member 7 (TTLL7), mRNA [NM_024686]	NM_024686	TTLL7
207	0.0010624	0.0342141	2.15483	A_24_P783679	Unknown	A_24_P783679	A_24_P783679
208	0.001073	0.0342141	2.58097	A_32_P115749	gb|AGENCOURT_14006900 NIH_MGC_186 Homo sapiens cDNA clone IMAGE:30372058 5', mRNA sequence [CD104030]	CD104030	CD104030
209	0.0010767	0.0342141	1.98517	A_23_P202327	ref|Homo sapiens ADAM metallopeptidase domain 12 (ADAM12), transcript variant 1, mRNA [NM_003474]	NM_003474	ADAM12
210	0.0010803	0.0342141	2.1704	A_23_P352957	gb|Homo sapiens cDNA FLJ12851 fis, clone NT2RP2003401, weakly similar to UBIQUITIN CARBOXYL-TERMINAL HYDROLASE DUB-1 (EC 3.1.2.15). [AK022913]	AK022913	USP36
211	0.0010832	0.0342141	2.09459	A_23_P162866	ref|Homo sapiens heat shock protein 90kDa alpha (cytosolic), class A member 1 (HSP90AA1), transcript variant 2, mRNA [NM_005348]	NM_005348	HSP90AA1
212	0.001087	0.0342141	0.559854	A_24_P289106	ens|WAS protein family homolog 1 (Protein FAM39E)(CXYorf1-like protein on chromosome 2) [Source:UniProtKB/Swiss-Prot;Acc:A8K0Z3] [ENST00000391654]	ENST00000391654	ENST00000391654
213	0.0010937	0.0342141	1.66725	A_24_P193509	ref|Homo sapiens chromosome 16 open reading frame 63 (C16orf63), mRNA [NM_144600]	NM_144600	C16orf63
214	0.0011047	0.0342141	0.486561	A_23_P338168	ref|Homo sapiens F-box and leucine-rich repeat protein 19 (FBXL19), mRNA [NM_001099784]	NM_001099784	FBXL19
215	0.0011078	0.0342141	2.2084	A_24_P921446	gb|Homo sapiens epithelial membrane protein 1, mRNA (cDNA clone IMAGE:4691099), partial cds. [BC017854]	BC017854	EMP1
216	0.0011085	0.0342141	2.76016	A_23_P133293	ref|Homo sapiens multiple C2 domains, transmembrane 1 (MCTP1), transcript variant L, mRNA [NM_024717]	NM_024717	MCTP1
217	0.0011122	0.0342141	2.10234	A_24_P924521	thc|ALU8_HUMAN (P39195) Alu subfamily SX sequence contamination warning entry, partial (12%) [THC2559651]	THC2559651	THC2559651
218	0.0011183	0.0342141	2.02631	A_24_P383356	ref|Homo sapiens solute carrier family 39 (zinc transporter), member 14 (SLC39A14), transcript variant 2, mRNA [NM_015359]	NM_015359	SLC39A14
219	0.0011369	0.0342141	0.453229	A_24_P502660	Unknown	A_24_P502660	A_24_P502660
220	0.0011396	0.0342141	1.93513	A_23_P146943	ref|Homo sapiens ATPase, Na+/K+ transporting, beta 1 polypeptide (ATP1B1), transcript variant 1, mRNA [NM_001677]	NM_001677	ATP1B1
221	0.0011411	0.0342141	0.365602	A_24_P169073	ref|Homo sapiens family with sequence similarity 131, member C (FAM131C), mRNA [NM_182623]	NM_182623	FAM131C
222	0.0011421	0.0342141	0.415798	A_24_P290068	Unknown	A_24_P290068	A_24_P290068
223	0.0011466	0.0342141	2.47499	A_23_P46141	ref|Homo sapiens cathepsin S (CTSS), mRNA [NM_004079]	NM_004079	CTSS
224	0.0011509	0.0342141	2.35156	A_23_P431853	ens|NADH-ubiquinone oxidoreductase chain 2 (EC 1.6.5.3)(NADH dehydrogenase subunit 2) [Source:UniProtKB/Swiss-Prot;Acc:P03891] [ENST00000361453]	ENST00000361453	ND2
225	0.0011569	0.0342141	3.4544	A_24_P37409	ref|Homo sapiens dual specificity phosphatase 2 (DUSP2), mRNA [NM_004418]	NM_004418	DUSP2
226	0.0011572	0.0342141	1.95001	A_23_P254212	ref|Homo sapiens replication protein A4, 34kDa (RPA4), mRNA [NM_013347]	NM_013347	RPA4
227	0.0011578	0.0342141	0.498349	A_24_P282013	gb|Homo sapiens cDNA FLJ32599 fis, clone STOMA1000047. [AK057161]	AK057161	MEF2B
228	0.0011583	0.0342141	2.39855	A_32_P137149	Unknown	A_32_P137149	A_32_P137149
229	0.001161	0.0342141	0.549812	A_32_P159445	ref|Homo sapiens IQ motif and Sec7 domain 2 (IQSEC2), transcript variant 2, mRNA [NM_015075]	NM_015075	IQSEC2
230	0.0011788	0.0342141	0.603324	A_23_P9135	ref|Homo sapiens contactin associated protein-like 3 (CNTNAP3), mRNA [NM_033655]	NM_033655	CNTNAP3
231	0.0011788	0.0342141	0.412353	A_23_P209636	ref|Homo sapiens CDC42 effector protein (Rho GTPase binding) 3 (CDC42EP3), mRNA [NM_006449]	NM_006449	CDC42EP3
232	0.0011798	0.0342141	1.90151	A_32_P179526	gb|Homo sapiens zinc finger and BTB domain containing 20, mRNA (cDNA clone IMAGE:4291354), partial cds. [BC010934]	BC010934	ZBTB20
233	0.0011805	0.0342141	0.559188	A_23_P252082	ref|Homo sapiens transmembrane protein 176A (TMEM176A), mRNA [NM_018487]	NM_018487	TMEM176A
234	0.0011856	0.0342141	1.78443	A_24_P264928	ref|Homo sapiens family with sequence similarity 44, member A (FAM44A), mRNA [NM_148894]	NM_148894	FAM44A
235	0.0011858	0.0342141	0.607637	A_23_P126689	ref|Homo sapiens ubiquitin specific peptidase 21 (USP21), transcript variant 3, mRNA [NM_001014443]	NM_001014443	USP21
236	0.0011895	0.0342141	1.86278	A_23_P169619	ref|Homo sapiens AF4/FMR2 family, member 1 (AFF1), mRNA [NM_005935]	NM_005935	AFF1
237	0.0011926	0.0342141	2.18515	A_32_P64475	ref|Homo sapiens chromosome 1 open reading frame 55 (C1orf55), mRNA [NM_152608]	NM_152608	C1orf55
238	0.0011927	0.0342141	0.585252	A_24_P262407	ref|Homo sapiens thyroid hormone receptor, alpha (erythroblastic leukemia viral (v-erb-a) oncogene homolog, avian) (THRA), transcript variant 1, mRNA [NM_199334]	NM_199334	THRA
239	0.001193	0.0342141	2.41869	A_23_P302672	ref|Homo sapiens DNA-damage-inducible transcript 4-like (DDIT4L), mRNA [NM_145244]	NM_145244	DDIT4L
240	0.0011934	0.0342141	10.556	A_23_P129279	ref|Homo sapiens DnaJ (Hsp40) homolog, subfamily A, member 4 (DNAJA4), transcript variant 1, mRNA [NM_018602]	NM_018602	DNAJA4
241	0.0011941	0.0342141	0.558129	A_23_P58148	ref|Homo sapiens transmembrane protein 175 (TMEM175), mRNA [NM_032326]	NM_032326	TMEM175
242	0.0012034	0.0342141	2.3516	A_23_P10211	ref|Homo sapiens solute carrier family 2 (facilitated glucose transporter), member 13 (SLC2A13), mRNA [NM_052885]	NM_052885	SLC2A13
243	0.0012089	0.0342141	2.43224	A_24_P267523	ref|Homo sapiens cytochrome c oxidase subunit VIb polypeptide 2 (testis) (COX6B2), mRNA [NM_144613]	NM_144613	COX6B2
244	0.0012153	0.0342141	2.3773	A_32_P139894	ref|Homo sapiens v-abl Abelson murine leukemia viral oncogene homolog 2 (arg, Abelson-related gene) (ABL2), transcript variant c, mRNA [NM_001100108]	NM_001100108	ABL2
245	0.0012539	0.0342141	2.01618	A_32_P20679	gb|AV661884 GLC Homo sapiens cDNA clone GLCGYF05 3', mRNA sequence [AV661884]	AV661884	AV661884
246	0.0012597	0.0342141	1.78711	A_23_P85521	ref|Homo sapiens zinc finger, RAN-binding domain containing 2 (ZRANB2), transcript variant 1, mRNA [NM_203350]	NM_203350	ZRANB2
247	0.0012636	0.0342141	0.517068	A_32_P88317	ens|Uncharacterized protein C20orf201 [Source:UniProtKB/Swiss-Prot;Acc:Q8TD35] [ENST00000302096]	ENST00000302096	ENST00000302096
248	0.0012705	0.0342141	0.605661	A_23_P112078	ref|Homo sapiens malignant fibrous histiocytoma amplified sequence 1 (MFHAS1), mRNA [NM_004225]	NM_004225	MFHAS1
249	0.0012871	0.0342141	0.602567	A_23_P139891	ref|Homo sapiens Fas apoptotic inhibitory molecule 2 (FAIM2), mRNA [NM_012306]	NM_012306	FAIM2
250	0.0012995	0.0342141	1.80476	A_23_P502750	ref|Homo sapiens Mdm2 p53 binding protein homolog (mouse) (MDM2), transcript variant MDM2, mRNA [NM_002392]	NM_002392	MDM2
251	0.0013034	0.0342141	0.592271	A_23_P373521	ref|Homo sapiens heart and neural crest derivatives expressed 2 (HAND2), mRNA [NM_021973]	NM_021973	HAND2
252	0.0013072	0.0342141	1.66431	A_23_P414771	Unknown	A_23_P414771	A_23_P414771
253	0.0013073	0.0342141	0.498591	A_23_P71328	ref|Homo sapiens matrilin 2 (MATN2), transcript variant 2, mRNA [NM_030583]	NM_030583	MATN2
254	0.0013109	0.0342141	0.231186	A_23_P15727	ref|Homo sapiens FK506 binding protein 10, 65 kDa (FKBP10), mRNA [NM_021939]	NM_021939	FKBP10
255	0.0013145	0.0342141	1.98094	A_32_P136033	gb|Homo sapiens mRNA for FLJ00399 protein. [AK090477]	AK090477	AK090477
256	0.0013159	0.0342141	0.569464	A_24_P60930	ref|Homo sapiens bone morphogenetic protein 1 (BMP1), transcript variant BMP1-3, mRNA [NM_006129]	NM_006129	BMP1
257	0.0013207	0.0342141	1.65914	A_32_P51781	gb|AL547361 Homo sapiens PLACENTA COT 25-NORMALIZED Homo sapiens cDNA clone CS0DI007YD02 3-PRIME, mRNA sequence [AL547361]	AL547361	AL547361
258	0.0013218	0.0342141	0.492982	A_24_P289625	gb|Homo sapiens cDNA FLJ38264 fis, clone FCBBF3001657. [AK095583]	AK095583	AK095583
259	0.0013254	0.0342141	2.09932	A_32_P172848	ref|Homo sapiens glycerol kinase (GK), transcript variant 2, mRNA [NM_000167]	NM_000167	GK
260	0.0013342	0.0342141	1.68292	A_24_P302172	ref|Homo sapiens prostaglandin F receptor (FP) (PTGFR), transcript variant 2, mRNA [NM_001039585]	NM_001039585	PTGFR
261	0.0013399	0.0342141	1.91644	A_24_P85045	ref|Homo sapiens patatin-like phospholipase domain containing 8 (PNPLA8), mRNA [NM_015723]	NM_015723	PNPLA8
262	0.0013418	0.0342141	2.71479	A_23_P253345	ref|Homo sapiens chromosome 8 open reading frame 4 (C8orf4), mRNA [NM_020130]	NM_020130	C8orf4
263	0.0013504	0.0342141	2.11322	A_32_P132766	thc|Q6C1M3_YARLI (Q6C1M3) Similarity, partial (6%) [THC2671036]	THC2671036	THC2671036
264	0.0013513	0.0342141	0.540955	A_23_P94942	ref|Homo sapiens SHANK-associated RH domain interactor (SHARPIN), mRNA [NM_030974]	NM_030974	SHARPIN
265	0.0013527	0.0342141	2.36832	A_24_P145377	ref|Homo sapiens heat shock protein 90kDa alpha (cytosolic), class A member 1 (HSP90AA1), transcript variant 1, mRNA [NM_001017963]	NM_001017963	HSP90AA1
266	0.0013561	0.0342141	1.86128	A_32_P12639	ref|Homo sapiens proteasome (prosome, macropain) 26S subunit, non-ATPase, 12 (PSMD12), mRNA [NM_002816]	NM_002816	PSMD12
267	0.0013601	0.0342141	0.514884	A_23_P97700	ref|Homo sapiens thioredoxin interacting protein (TXNIP), mRNA [NM_006472]	NM_006472	TXNIP
268	0.0013635	0.0342141	0.476425	A_23_P255968	ref|Homo sapiens trace amine associated receptor 5 (TAAR5), mRNA [NM_003967]	NM_003967	TAAR5
269	0.0013684	0.0342141	2.7394	A_23_P34915	ref|Homo sapiens activating transcription factor 3 (ATF3), transcript variant 4, mRNA [NM_001040619]	NM_001040619	ATF3
270	0.0013732	0.0342141	2.0219	A_32_P93493	gb|Homo sapiens protein tyrosine phosphatase, receptor type, G, mRNA (cDNA clone IMAGE:5278250), complete cds. [BC036018]	BC036018	PTPRG
271	0.0013857	0.0342141	0.524231	A_24_P60845	ref|Homo sapiens acetylcholinesterase (Yt blood group) (ACHE), transcript variant E4-E6, mRNA [NM_000665]	NM_000665	ACHE
272	0.0013916	0.0342141	2.06856	A_23_P388993	ref|Homo sapiens zinc finger CCCH-type containing 12C (ZC3H12C), mRNA [NM_033390]	NM_033390	ZC3H12C
273	0.0013937	0.0342141	1.67501	A_32_P10231	gb|AA973155 on93d01.s1 Soares_NFL_T_GBC_S1 Homo sapiens cDNA clone IMAGE:1564225 3' similar to TR:Q92564 Q92564 MYELOBLAST KIAA0276 ;, mRNA sequence [AA973155]	AA973155	AA973155
274	0.0013949	0.0342141	2.22529	A_24_P510047	gb|Homo sapiens cDNA FLJ12024 fis, clone HEMBB1001797. [AK022086]	AK022086	AK022086
275	0.0013955	0.0342141	2.48787	A_24_P535256	gb|Homo sapiens cDNA FLJ11041 fis, clone PLACE1004405. [AK001903]	AK001903	AK001903
276	0.001401	0.0342141	0.527852	A_23_P47642	ref|Homo sapiens parvin, alpha (PARVA), mRNA [NM_018222]	NM_018222	PARVA
277	0.0014028	0.0342141	0.447057	A_23_P38085	ref|Homo sapiens calcium regulated heat stable protein 1, 24kDa (CARHSP1), transcript variant 2, mRNA [NM_001042476]	NM_001042476	CARHSP1
278	0.0014077	0.0342141	0.490501	A_24_P151959	gb|Homo sapiens cDNA FLJ11798 fis, clone HEMBA1006198. [AK021860]	AK021860	FBXO17
279	0.0014166	0.0342141	0.521359	A_24_P159916	ref|Homo sapiens single stranded DNA binding protein 4 (SSBP4), transcript variant 1, mRNA [NM_032627]	NM_032627	SSBP4
280	0.00142	0.0342141	2.46901	A_32_P180825	gb|Homo sapiens formin 1, mRNA (cDNA clone IMAGE:4213061). [BC029107]	BC029107	FMN1
281	0.0014215	0.0342141	1.97938	A_23_P374862	ref|Homo sapiens CD55 molecule, decay accelerating factor for complement (Cromer blood group) (CD55), transcript variant 1, mRNA [NM_000574]	NM_000574	CD55
282	0.0014227	0.0342141	0.563692	A_23_P133338	ref|Homo sapiens protocadherin 24 (PCDH24), mRNA [NM_017675]	NM_017675	PCDH24
283	0.0014252	0.0342141	0.415808	A_24_P398572	ref|Homo sapiens insulin-like growth factor 1 (somatomedin C) (IGF1), transcript variant 4, mRNA [NM_000618]	NM_000618	IGF1
284	0.0014291	0.0342141	2.19283	A_23_P382654	ref|Homo sapiens activating signal cointegrator 1 complex subunit 3 (ASCC3), transcript variant 2, mRNA [NM_022091]	NM_022091	ASCC3
285	0.0014309	0.0342141	1.65258	A_23_P59138	ref|Homo sapiens POU class 5 homeobox 1 (POU5F1), transcript variant 1, mRNA [NM_002701]	NM_002701	POU5F1
286	0.0014339	0.0342141	1.6323	A_32_P104469	thc|Q69QZ1_ORYSA (Q69QZ1) F-box protein-like, partial (7%) [THC2502237]	THC2502237	THC2502237
287	0.0014449	0.0342141	0.563703	A_23_P119899	ref|Homo sapiens EPH receptor A4 (EPHA4), mRNA [NM_004438]	NM_004438	EPHA4
288	0.0014457	0.0342141	5.20761	A_23_P420942	gb|Homo sapiens unknown mRNA. [AF495759]	AF495759	MT1E
289	0.0014485	0.0342141	2.58838	A_23_P16523	ref|Homo sapiens growth differentiation factor 15 (GDF15), mRNA [NM_004864]	NM_004864	GDF15
290	0.0014527	0.0342141	0.482227	A_23_P42282	ref|Homo sapiens complement component 4B (Chido blood group) (C4B), mRNA [NM_001002029]	NM_001002029	C4B
291	0.0014527	0.0342141	0.390483	A_23_P85783	ref|Homo sapiens phosphoglycerate dehydrogenase (PHGDH), mRNA [NM_006623]	NM_006623	PHGDH
292	0.001454	0.0342141	0.420883	A_24_P237778	ref|Homo sapiens mannosidase, alpha, class 1C, member 1 (MAN1C1), mRNA [NM_020379]	NM_020379	MAN1C1
293	0.0014574	0.0342141	0.388327	A_24_P13083	ref|Homo sapiens tetraspanin 18 (TSPAN18), transcript variant 2, mRNA [NM_130783]	NM_130783	TSPAN18
294	0.001458	0.0342141	0.556309	A_24_P210675	ref|Homo sapiens nudE nuclear distribution gene E homolog 1 (A. nidulans) (NDE1), mRNA [NM_017668]	NM_017668	NDE1
295	0.001462	0.0342141	2.02361	A_32_P30600	thc|Q9F8M7_CARHY (Q9F8M7) DTDP-glucose 4,6-dehydratase (Fragment), partial (9%) [THC2719287]	THC2699065	THC2699065
296	0.001468	0.0342141	0.536239	A_24_P48014	ref|Homo sapiens suppressor of cytokine signaling 1 (SOCS1), mRNA [NM_003745]	NM_003745	SOCS1
297	0.0014736	0.0342141	2.25221	A_24_P455972	ref|Homo sapiens hypothetical LOC378805 (FLJ43663), transcript variant 1, non-coding RNA [NR_015431]	NR_015431	FLJ43663
298	0.0014753	0.0342141	0.542583	A_24_P927205	Unknown	A_24_P927205	A_24_P927205
299	0.0015064	0.0347669	1.83179	A_32_P231143	Unknown	A_32_P231143	A_32_P231143
300	0.0015092	0.0347669	0.413907	A_23_P111092	ref|Homo sapiens olfactory receptor, family 2, subfamily H, member 1 (OR2H1), mRNA [NM_030883]	NM_030883	OR2H1
301	0.0015188	0.0348718	0.480874	A_23_P43164	ref|Homo sapiens sulfatase 1 (SULF1), transcript variant 3, mRNA [NM_015170]	NM_015170	SULF1
302	0.0015261	0.0349234	0.552881	A_23_P344515	ref|Homo sapiens chromosome 16 open reading frame 3 (C16orf3), mRNA [NM_001214]	NM_001214	C16orf3
303	0.0015402	0.0351298	2.68093	A_23_P320578	ref|Homo sapiens regulator of G-protein signaling 16 (RGS16), mRNA [NM_002928]	NM_002928	RGS16
304	0.0015581	0.0351362	0.456478	A_23_P368154	ref|Homo sapiens podocan (PODN), mRNA [NM_153703]	NM_153703	PODN
305	0.0015621	0.0351362	1.62788	A_23_P121987	ref|Homo sapiens thymic stromal lymphopoietin (TSLP), transcript variant 1, mRNA [NM_033035]	NM_033035	TSLP
306	0.0015642	0.0351362	1.77861	A_32_P229818	gb|Homo sapiens cDNA FLJ11982 fis, clone HEMBB1001335. [AK022044]	AK022044	AK022044
307	0.0015648	0.0351362	0.493407	A_23_P375524	ref|Homo sapiens late cornified envelope 1D (LCE1D), mRNA [NM_178352]	NM_178352	LCE1D
308	0.0015659	0.0351362	2.13239	A_23_P11685	ref|Homo sapiens phospholipase A2, group IVA (cytosolic, calcium-dependent) (PLA2G4A), mRNA [NM_024420]	NM_024420	PLA2G4A
309	0.0015745	0.0351837	1.69857	A_32_P6628	Unknown	THC2669543	THC2669543
310	0.0015782	0.0351837	1.87639	A_32_P38745	Unknown	THC2656841	THC2656841
311	0.001586	0.0351975	0.577539	A_23_P315892	ref|Homo sapiens ST6 (alpha-N-acetyl-neuraminyl-2,3-beta-galactosyl-1,3)-N-acetylgalactosaminide alpha-2,6-sialyltransferase 6 (ST6GALNAC6), mRNA [NM_013443]	NM_013443	ST6GALNAC6
312	0.0015911	0.0351975	2.53488	A_24_P678826	Unknown	THC2670384	THC2670384
313	0.0015941	0.0351975	1.83981	A_24_P78526	ref|Homo sapiens La ribonucleoprotein domain family, member 4 (LARP4), transcript variant 2, mRNA [NM_199188]	NM_199188	LARP4
314	0.0016112	0.0354151	1.77752	A_23_P166742	ref|Homo sapiens ELL associated factor 1 (EAF1), mRNA [NM_033083]	NM_033083	EAF1
315	0.0016279	0.0354151	0.464502	A_24_P82466	ref|Homo sapiens growth arrest-specific 7 (GAS7), transcript variant c, mRNA [NM_201433]	NM_201433	GAS7
316	0.0016287	0.0354151	0.615908	A_24_P930985	gb|Homo sapiens mRNA for FLJ00318 protein. [AK090416]	AK090416	RXRA
317	0.0016307	0.0354151	0.460463	A_23_P150407	ref|Homo sapiens cAMP responsive element binding protein 3-like 1 (CREB3L1), mRNA [NM_052854]	NM_052854	CREB3L1
318	0.0016329	0.0354151	0.514837	A_24_P253827	ref|Homo sapiens adaptor-related protein complex 2, beta 1 subunit (AP2B1), transcript variant 1, mRNA [NM_001030006]	NM_001030006	AP2B1
319	0.0016347	0.0354151	1.95697	A_23_P216812	ref|Homo sapiens cyclin-dependent kinase inhibitor 2B (p15, inhibits CDK4) (CDKN2B), transcript variant 1, mRNA [NM_004936]	NM_004936	CDKN2B
320	0.0016419	0.0354564	1.99717	A_32_P73071	Unknown	THC2724111	THC2724111
321	0.0016486	0.0354564	1.95537	A_23_P96556	ref|Homo sapiens glycerol kinase (GK), transcript variant 1, mRNA [NM_203391]	NM_203391	GK
322	0.001652	0.0354564	1.70768	A_23_P26358	ref|Homo sapiens SMG1 homolog, phosphatidylinositol 3-kinase-related kinase (C. elegans) (SMG1), mRNA [NM_015092]	NM_015092	SMG1
323	0.0016573	0.0354601	0.594578	A_23_P60458	ref|Homo sapiens protein phosphatase 2A activator, regulatory subunit 4 (PPP2R4), transcript variant 1, mRNA [NM_178001]	NM_178001	PPP2R4
324	0.001668	0.0355789	2.27629	A_23_P88119	ref|Homo sapiens heat shock 105kDa/110kDa protein 1 (HSPH1), mRNA [NM_006644]	NM_006644	HSPH1
325	0.0016819	0.0355853	0.600027	A_24_P375453	ref|Homo sapiens single stranded DNA binding protein 3 (SSBP3), transcript variant 3, mRNA [NM_001009955]	NM_001009955	SSBP3
326	0.0016821	0.0355853	0.572669	A_23_P258381	ref|Homo sapiens splA/ryanodine receptor domain and SOCS box containing 4 (SPSB4), mRNA [NM_080862]	NM_080862	SPSB4
327	0.0016846	0.0355853	0.543121	A_23_P396666	ref|Homo sapiens TBC1 domain family, member 2B (TBC1D2B), transcript variant 2, mRNA [NM_015079]	NM_015079	TBC1D2B
328	0.0016889	0.0355853	0.354874	A_24_P944054	gb|Homo sapiens mRNA for FLJ00404 protein. [AK090482]	AK090482	CXCL12
329	0.0017039	0.0356902	1.74917	A_24_P127880	ref|Homo sapiens strawberry notch homolog 1 (Drosophila) (SBNO1), mRNA [NM_018183]	NM_018183	SBNO1
330	0.0017136	0.0356902	1.79015	A_23_P146058	ref|Homo sapiens ATPase, H+ transporting, lysosomal 42kDa, V1 subunit C1 (ATP6V1C1), mRNA [NM_001695]	NM_001695	ATP6V1C1
331	0.0017162	0.0356902	2.24812	A_24_P145911	ens|Splicing factor, arginine/serine-rich 10 (Transformer-2-beta)(HTRA2-beta)(Transformer 2 protein homolog) [Source:UniProtKB/Swiss-Prot;Acc:P62995] [ENST00000342294]	ENST00000342294	ENST00000342294
332	0.0017193	0.0356902	2.11752	A_24_P788878	ref|Homo sapiens family with sequence similarity 148, member B (FAM148B), mRNA [NM_001007595]	NM_001007595	FAM148B
333	0.0017197	0.0356902	0.485557	A_23_P129856	ref|Homo sapiens hypermethylated in cancer 1 (HIC1), transcript variant 1, mRNA [NM_006497]	NM_006497	HIC1
334	0.0017283	0.0357613	1.95729	A_32_P216122	gb|Homo sapiens cDNA FLJ27381 fis, clone UBA07680. [AK130891]	AK130891	AK130891
335	0.0017446	0.0358285	2.10027	A_24_P68275	ref|Homo sapiens zinc finger, CCHC domain containing 6 (ZCCHC6), mRNA [NM_024617]	NM_024617	ZCCHC6
336	0.0017449	0.0358285	0.564685	A_24_P229055	ref|Homo sapiens sema domain, immunoglobulin domain (Ig), transmembrane domain (TM) and short cytoplasmic domain, (semaphorin) 4D (SEMA4D), transcript variant 2, mRNA [NM_001142287]	NM_001142287	SEMA4D
337	0.0017471	0.0358285	1.774	A_24_P161018	ref|Homo sapiens poly (ADP-ribose) polymerase family, member 14 (PARP14), mRNA [NM_017554]	NM_017554	PARP14
338	0.0017603	0.0359924	2.62748	A_24_P290999	gb|Human clone 137308 mRNA, partial cds. [U60873]	U60873	NCRNA00084
339	0.0017878	0.0361497	2.30973	A_23_P305060	ref|Homo sapiens nicotinamide phosphoribosyltransferase (NAMPT), mRNA [NM_005746]	NM_005746	NAMPT
340	0.0017914	0.0361497	2.10483	A_32_P213948	Unknown	A_32_P213948	A_32_P213948
341	0.0017938	0.0361497	0.556534	A_23_P362719	ref|Homo sapiens LSM14B, SCD6 homolog B (S. cerevisiae) (LSM14B), mRNA [NM_144703]	NM_144703	LSM14B
342	0.0017998	0.0361497	0.608404	A_23_P158880	ref|Homo sapiens StAR-related lipid transfer (START) domain containing 5 (STARD5), mRNA [NM_181900]	NM_181900	STARD5
343	0.0018042	0.0361497	1.77211	A_23_P8311	ref|Homo sapiens TRAF and TNF receptor associated protein (TTRAP), mRNA [NM_016614]	NM_016614	TTRAP
344	0.0018091	0.0361497	1.76322	A_23_P425932	gb|Homo sapiens vesicle transport through interaction with t-SNAREs homolog 1A (yeast), mRNA (cDNA clone MGC:9292 IMAGE:3885564), complete cds. [BC017052]	BC017052	VTI1A
345	0.0018131	0.0361497	0.397134	A_23_P19754	ref|Homo sapiens carboxypeptidase A4 (CPA4), mRNA [NM_016352]	NM_016352	CPA4
346	0.0018161	0.0361497	0.588461	A_23_P4808	ref|Homo sapiens prostaglandin E receptor 1 (subtype EP1), 42kDa (PTGER1), mRNA [NM_000955]	NM_000955	PTGER1
347	0.0018185	0.0361497	1.8236	A_23_P77876	ref|Homo sapiens proteasome (prosome, macropain) 26S subunit, non-ATPase, 12 (PSMD12), mRNA [NM_002816]	NM_002816	PSMD12
348	0.0018203	0.0361497	0.579959	A_23_P337934	ref|Homo sapiens filamin binding LIM protein 1 (FBLIM1), transcript variant 1, mRNA [NM_017556]	NM_017556	FBLIM1
349	0.0018276	0.0361907	0.537375	A_24_P50601	Unknown	A_24_P50601	A_24_P50601
350	0.0018335	0.0362038	1.9934	A_23_P378722	ref|Homo sapiens spermidine/spermine N1-acetyltransferase 1 (SAT1), mRNA [NM_002970]	NM_002970	SAT1
351	0.00185	0.0364255	0.460834	A_24_P281025	Unknown	A_24_P281025	A_24_P281025
352	0.0018555	0.03643	1.71661	A_23_P53891	ref|Homo sapiens Kruppel-like factor 5 (intestinal) (KLF5), mRNA [NM_001730]	NM_001730	KLF5
353	0.0018686	0.036558	3.51594	A_23_P86012	ref|Homo sapiens laminin, beta 3 (LAMB3), transcript variant 2, mRNA [NM_001017402]	NM_001017402	LAMB3
354	0.0018726	0.036558	2.2655	A_23_P146325	ref|Homo sapiens DDEF1 intronic transcript 1 (non-protein coding) (DDEF1IT1), non-coding RNA [NR_002765]	NR_002765	DDEF1IT1
355	0.0018893	0.0367801	2.0974	A_32_P227724	Unknown	THC2773362	THC2773362
356	0.0018988	0.036818	0.606153	A_24_P937790	ref|PREDICTED: Homo sapiens similar to hCG1646697 (LOC100130274), mRNA [XM_001715033]	XM_001715033	LOC100130274
357	0.0019019	0.036818	1.69629	A_24_P63522	ref|Homo sapiens 3-hydroxy-3-methylglutaryl-Coenzyme A synthase 1 (soluble) (HMGCS1), transcript variant 2, mRNA [NM_002130]	NM_002130	HMGCS1
358	0.0019098	0.0368677	0.605185	A_24_P287043	ref|Homo sapiens interferon induced transmembrane protein 2 (1-8D) (IFITM2), mRNA [NM_006435]	NM_006435	IFITM2
359	0.0019196	0.0368928	0.531064	A_24_P242440	ref|Homo sapiens UDP-Gal:betaGlcNAc beta 1,4- galactosyltransferase, polypeptide 2 (B4GALT2), transcript variant 2, mRNA [NM_003780]	NM_003780	B4GALT2
360	0.0019234	0.0368928	2.18558	A_32_P59355	Unknown	THC2750781	THC2750781
361	0.0019376	0.0368928	1.57066	A_32_P98752	Unknown	THC2699924	THC2699924
362	0.0019533	0.0368928	1.66898	A_32_P84707	Unknown	THC2656099	THC2656099
363	0.0019563	0.0368928	0.607599	A_23_P218269	ref|Homo sapiens TAO kinase 2 (TAOK2), transcript variant 2, mRNA [NM_016151]	NM_016151	TAOK2
364	0.0019602	0.0368928	1.9911	A_24_P922858	gb|Homo sapiens SHINC3 (SHINC3) mRNA, complete cds. [AY659966]	AY659966	TMEM33
365	0.0019628	0.0368928	0.346044	A_23_P208870	ref|Homo sapiens v-akt murine thymoma viral oncogene homolog 2 (AKT2), mRNA [NM_001626]	NM_001626	AKT2
366	0.001965	0.0368928	1.63281	A_32_P162716	gb|UI-H-FT2-bjg-p-24-0-UI.s1 NCI_CGAP_FT2 Homo sapiens cDNA clone UI-H-FT2-bjg-p-24-0-UI 3', mRNA sequence [CB529149]	CB529149	CB529149
367	0.0019693	0.0368928	2.68089	A_32_P169550	gb|EST389636 MAGE resequences, MAGO Homo sapiens cDNA, mRNA sequence [AW977527]	AW977527	AW977527
368	0.0019727	0.0368928	0.504175	A_23_P113204	ref|Homo sapiens fibroblast growth factor 3 (murine mammary tumor virus integration site (v-int-2) oncogene homolog) (FGF3), mRNA [NM_005247]	NM_005247	FGF3
369	0.0019732	0.0368928	0.542151	A_24_P131580	ref|Homo sapiens alkaline phosphatase, placental-like 2 (ALPPL2), mRNA [NM_031313]	NM_031313	ALPPL2
370	0.0019769	0.0368928	1.90224	A_23_P208158	ref|Homo sapiens dystrobrevin, alpha (DTNA), transcript variant 7, mRNA [NM_001392]	NM_001392	DTNA
371	0.0019805	0.0368928	0.3853	A_32_P30187	Unknown	A_32_P30187	A_32_P30187
372	0.0019916	0.036893	0.581378	A_24_P718503	gb|Homo sapiens cDNA FLJ45869 fis, clone OCBBF3004908. [AK127768]	AK127768	LOC100130152
373	0.0019945	0.036893	1.69311	A_23_P324754	ref|Homo sapiens KIAA1199 (KIAA1199), mRNA [NM_018689]	NM_018689	KIAA1199
374	0.0020103	0.036893	1.95533	A_32_P82179	Unknown	A_32_P82179	A_32_P82179
375	0.0020174	0.036893	2.01605	A_32_P192842	gb|if20d02.x1 Melton Normalized Human Islet 4 N4-HIS 1 Homo sapiens cDNA clone IMAGE:5677082 3', mRNA sequence [BM129308]	BM129308	BM129308
376	0.0020178	0.036893	0.475821	A_23_P157865	ref|Homo sapiens tenascin C (TNC), mRNA [NM_002160]	NM_002160	TNC
377	0.0020249	0.036893	0.474244	A_23_P399169	ref|Homo sapiens hypermethylated in cancer 1 (HIC1), transcript variant 1, mRNA [NM_006497]	NM_006497	HIC1
378	0.002027	0.036893	0.565258	A_23_P207517	ref|Homo sapiens pyruvate dehydrogenase kinase, isozyme 2 (PDK2), mRNA [NM_002611]	NM_002611	PDK2
379	0.0020334	0.036893	0.528094	A_23_P76267	ref|Homo sapiens transmembrane protein 119 (TMEM119), mRNA [NM_181724]	NM_181724	TMEM119
380	0.002035	0.036893	2.08198	A_32_P177685	gb|AA665072 nu76b01.s1 NCI_CGAP_Alv1 Homo sapiens cDNA clone IMAGE:1216585, mRNA sequence [AA665072]	THC2632286	THC2632286
381	0.0020621	0.036893	2.35976	A_23_P158997	ref|PREDICTED: Homo sapiens misc_RNA (LOC729806), miscRNA [XR_037682]	XR_037682	LOC729806
382	0.0020677	0.036893	1.97646	A_32_P58029	Unknown	A_32_P58029	A_32_P58029
383	0.0020683	0.036893	0.463754	A_23_P155601	ref|Homo sapiens flavin containing monooxygenase 3 (FMO3), transcript variant 2, mRNA [NM_001002294]	NM_001002294	FMO3
384	0.0020737	0.036893	2.00251	A_32_P225759	thc|Q9F8M7_CARHY (Q9F8M7) DTDP-glucose 4,6-dehydratase (Fragment), partial (11%) [THC2702655]	THC2633136	THC2633136
385	0.002079	0.036893	2.31834	A_23_P46936	ref|Homo sapiens early growth response 2 (Krox-20 homolog, Drosophila) (EGR2), transcript variant 1, mRNA [NM_000399]	NM_000399	EGR2
386	0.0020803	0.036893	2.17479	A_24_P566916	ref|Homo sapiens non-protein coding RNA 84 (NCRNA00084), non-coding RNA [NR_002802]	NR_002802	NCRNA00084
387	0.0020849	0.036893	2.82897	A_23_P212089	ref|Homo sapiens nuclear factor of kappa light polypeptide gene enhancer in B-cells inhibitor, zeta (NFKBIZ), transcript variant 1, mRNA [NM_031419]	NM_031419	NFKBIZ
388	0.0020938	0.036893	2.02328	A_24_P697043	gb|BX091936 Soares placenta Nb2HP Homo sapiens cDNA clone IMAGp998N02193 ; IMAGE:135745, mRNA sequence [BX091936]	BX091936	BX091936
389	0.0020978	0.036893	1.91192	A_32_P21459	thc|ALU7_HUMAN (P39194) Alu subfamily SQ sequence contamination warning entry, partial (6%) [THC2664391]	THC2664391	THC2664391
390	0.0021066	0.036893	1.89164	A_24_P261083	ref|Homo sapiens oxidative stress induced growth inhibitor family member 2 (OSGIN2), transcript variant 2, mRNA [NM_004337]	NM_004337	OSGIN2
391	0.0021091	0.036893	2.00934	A_32_P377880	ens|Glial cell line-derived neurotrophic factor Precursor (Astrocyte-derived trophic factor)(ATF)(hGDNF) [Source:UniProtKB/Swiss-Prot;Acc:P39905] [ENST00000381826]	ENST00000381826	GDNF
392	0.0021132	0.036893	1.63261	A_23_P121082	ref|Homo sapiens glucan (1,4-alpha-), branching enzyme 1 (GBE1), mRNA [NM_000158]	NM_000158	GBE1
393	0.0021204	0.036893	0.572518	A_32_P69456	gb|DB524775 RIKEN full-length enriched human cDNA library, testis Homo sapiens cDNA clone H013085G12 3', mRNA sequence [DB524775]	DB524775	DB524775
394	0.0021209	0.036893	0.585572	A_24_P120907	ref|Homo sapiens phosphoglucomutase 5 (PGM5), mRNA [NM_021965]	NM_021965	PGM5
395	0.0021256	0.036893	0.406662	A_24_P929003	gb|Homo sapiens integrin beta 3 mRNA, partial cds, alternatively spliced. [S70348]	S70348	ITGB3
396	0.0021324	0.036893	0.60759	A_32_P223017	ref|Homo sapiens mitogen-activated protein kinase kinase kinase 6 (MAP3K6), mRNA [NM_004672]	NM_004672	MAP3K6
397	0.0021329	0.036893	0.560151	A_24_P160969	ref|Homo sapiens tumor protein p53 inducible protein 11 (TP53I11), mRNA [NM_001076787]	NM_001076787	TP53I11
398	0.0021375	0.036893	0.643286	A_24_P758010	gb|AJ318805 Homo sapiens adipose tissue Homo sapiens cDNA clone 2040, mRNA sequence [AJ318805]	AJ318805	AJ318805
399	0.0021383	0.036893	0.627564	A_32_P129288	ref|Homo sapiens RAB1B, member RAS oncogene family (RAB1B), mRNA [NM_030981]	NM_030981	RAB1B
400	0.002139	0.036893	1.76667	A_24_P917021	thc|AB002334 Start codon is not identified {Homo sapiens} (exp=-1; wgp=0; cg=0), partial (9%) [THC2689175]	THC2689175	THC2689175
401	0.0021421	0.036893	2.77977	A_23_P305759	ref|Homo sapiens abhydrolase domain containing 3 (ABHD3), mRNA [NM_138340]	NM_138340	ABHD3
402	0.002146	0.036893	2.01399	A_24_P937095	gb|Human hbc647 mRNA sequence. [U68494]	U68494	U68494
403	0.0021661	0.0370703	1.77909	A_32_P193822	ref|Homo sapiens zinc finger CCCH-type containing 11A (ZC3H11A), mRNA [NM_014827]	NM_014827	ZC3H11A
404	0.0021691	0.0370703	0.528612	A_23_P208567	Unknown	THC2570737	THC2570737
405	0.0021724	0.0370703	1.73263	A_23_P50508	ref|Homo sapiens phospholipase A2, group IVC (cytosolic, calcium-independent) (PLA2G4C), mRNA [NM_003706]	NM_003706	PLA2G4C
406	0.0022017	0.037389	2.34791	A_24_P529168	gb|Homo sapiens chromosome 13 open reading frame 25, mRNA (cDNA clone IMAGE:4838522). [BC040320]	BC040320	MIRHG1
407	0.0022019	0.037389	1.93678	A_24_P312325	gb|Homo sapiens mRNA for hypothetical protein (C8ORF15). [AJ312027]	AJ312027	C8orf15
408	0.0022239	0.0374396	0.376252	A_23_P155596	ref|Homo sapiens flavin containing monooxygenase 3 (FMO3), transcript variant 2, mRNA [NM_001002294]	NM_001002294	FMO3
409	0.0022253	0.0374396	1.54777	A_24_P188377	ref|Homo sapiens CD55 molecule, decay accelerating factor for complement (Cromer blood group) (CD55), transcript variant 1, mRNA [NM_000574]	NM_000574	CD55
410	0.0022258	0.0374396	1.85209	A_24_P123325	gb|Homo sapiens SHINC3 (SHINC3) mRNA, complete cds. [AY659966]	AY659966	TMEM33
411	0.0022301	0.0374396	2.0476	A_23_P400984	ref|Homo sapiens phosphatidylinositol-3-phosphate/phosphatidylinositol 5-kinase, type III (PIP5K3), transcript variant 3, mRNA [NM_152671]	NM_152671	PIP5K3
412	0.0022355	0.0374396	0.633641	A_23_P113994	ref|Homo sapiens kin of IRRE like (Drosophila) (KIRREL), mRNA [NM_018240]	NM_018240	KIRREL
413	0.0022389	0.0374396	2.53807	A_23_P26024	ref|Homo sapiens chromosome 15 open reading frame 48 (C15orf48), transcript variant 2, mRNA [NM_032413]	NM_032413	C15orf48
414	0.0022428	0.0374396	1.79631	A_23_P66948	ref|Homo sapiens family with sequence similarity 59, member A (FAM59A), mRNA [NM_022751]	NM_022751	FAM59A
415	0.0022579	0.0376008	0.622274	A_24_P406754	ref|Homo sapiens lysyl oxidase-like 4 (LOXL4), mRNA [NM_032211]	NM_032211	LOXL4
416	0.0022817	0.0378779	0.507932	A_23_P8452	ref|Homo sapiens LFNG O-fucosylpeptide 3-beta-N-acetylglucosaminyltransferase (LFNG), transcript variant 1, mRNA [NM_001040167]	NM_001040167	LFNG
417	0.0022855	0.0378779	2.28052	A_24_P237757	gb|Homo sapiens mRNA; cDNA DKFZp564B162 (from clone DKFZp564B162). [AL136621]	AL136621	ZMYM2
418	0.002295	0.037895	2.28008	A_23_P5342	ref|Homo sapiens low density lipoprotein-related protein 1B (deleted in tumors) (LRP1B), mRNA [NM_018557]	NM_018557	LRP1B
419	0.0022975	0.037895	9.64808	A_23_P15174	ref|Homo sapiens metallothionein 1F (MT1F), mRNA [NM_005949]	NM_005949	MT1F
420	0.0023178	0.0379877	1.62993	A_23_P135315	ref|Homo sapiens zinc finger and BTB domain containing 43 (ZBTB43), transcript variant 1, mRNA [NM_014007]	NM_014007	ZBTB43
421	0.002324	0.0379877	0.521752	A_23_P206413	ref|Homo sapiens WW domain containing oxidoreductase (WWOX), transcript variant 3, mRNA [NM_130844]	NM_130844	WWOX
422	0.0023241	0.0379877	0.602135	A_24_P204358	ref|Homo sapiens pyrroline-5-carboxylate reductase 1 (PYCR1), transcript variant 2, mRNA [NM_153824]	NM_153824	PYCR1
423	0.0023336	0.0379877	1.73134	A_32_P170512	thc|AF311284 erythroid membrane-associated protein {Homo sapiens} (exp=-1; wgp=0; cg=0), partial (25%) [THC2658030]	THC2658030	THC2658030
424	0.0023348	0.0379877	0.626917	A_24_P23995	ref|Homo sapiens ring finger protein 187 (RNF187), mRNA [NM_001010858]	NM_001010858	RNF187
425	0.0023361	0.0379877	1.95465	A_32_P190613	Unknown	THC2710559	THC2710559
426	0.0023421	0.0379959	0.589227	A_23_P208400	ref|Homo sapiens aarF domain containing kinase 4 (ADCK4), transcript variant 1, mRNA [NM_024876]	NM_024876	ADCK4
427	0.0023812	0.0385397	2.14336	A_23_P58382	ref|Homo sapiens lin-54 homolog (C. elegans) (LIN54), transcript variant 1, mRNA [NM_194282]	NM_194282	LIN54
428	0.0023928	0.0385733	1.84215	A_24_P165450	ref|Homo sapiens tubulin tyrosine ligase-like family, member 7 (TTLL7), mRNA [NM_024686]	NM_024686	TTLL7
429	0.0024015	0.0385733	0.563296	A_23_P20566	ref|Homo sapiens tropomyosin 2 (beta) (TPM2), transcript variant 2, mRNA [NM_213674]	NM_213674	TPM2
430	0.0024056	0.0385733	0.481862	A_23_P98304	ref|Homo sapiens anoctamin 1, calcium activated chloride channel (ANO1), mRNA [NM_018043]	NM_018043	ANO1
431	0.0024056	0.0385733	0.607435	A_23_P112554	ref|Homo sapiens collagen, type XV, alpha 1 (COL15A1), mRNA [NM_001855]	NM_001855	COL15A1
432	0.0024266	0.0387958	0.599574	A_23_P3413	ref|Homo sapiens OTU domain containing 7A (OTUD7A), mRNA [NM_130901]	NM_130901	OTUD7A
433	0.0024307	0.0387958	0.625409	A_24_P307248	gb|Homo sapiens cDNA: FLJ23477 fis, clone HSI15732. [AK027130]	AK027130	LOC541469
434	0.0024381	0.0388242	2.06802	A_32_P167883	Unknown	THC2697442	THC2697442
435	0.0024547	0.0389987	0.534857	A_32_P951	ref|Homo sapiens WAP four-disulfide core domain 10B (WFDC10B), transcript variant 1, mRNA [NM_172006]	NM_172006	WFDC10B
436	0.0024802	0.0392535	1.88184	A_24_P152315	Unknown	A_24_P152315	A_24_P152315
437	0.0024821	0.0392535	2.05907	A_23_P309779	ref|Homo sapiens NEDD4 binding protein 2 (N4BP2), mRNA [NM_018177]	NM_018177	N4BP2
438	0.0025126	0.0395911	0.544487	A_23_P251499	ref|Homo sapiens procollagen C-endopeptidase enhancer (PCOLCE), mRNA [NM_002593]	NM_002593	PCOLCE
439	0.0025149	0.0395911	2.02841	A_23_P374315	ref|Homo sapiens chromosome 13 open reading frame 31 (C13orf31), transcript variant 2, mRNA [NM_153218]	NM_153218	C13orf31
440	0.0025273	0.0396958	2.40836	A_23_P39294	gb|Homo sapiens placenta-specific 2 (non-protein coding), mRNA (cDNA clone MGC:43133 IMAGE:5261222), complete cds. [BC036545]	BC036545	PLAC2
441	0.0025419	0.0397059	0.448122	A_23_P90339	ref|Homo sapiens splicing factor 3a, subunit 2, 66kDa (SF3A2), mRNA [NM_007165]	NM_007165	SF3A2
442	0.0025423	0.0397059	0.513374	A_23_P139722	ref|Homo sapiens tumor necrosis factor receptor superfamily, member 1A (TNFRSF1A), mRNA [NM_001065]	NM_001065	TNFRSF1A
443	0.002552	0.0397059	2.04706	A_32_P199252	ref|Homo sapiens heat shock protein 90kDa alpha (cytosolic), class A member 1 (HSP90AA1), transcript variant 1, mRNA [NM_001017963]	NM_001017963	HSP90AA1
444	0.0025574	0.0397059	1.60494	A_32_P8806	thc|ALU8_HUMAN (P39195) Alu subfamily SX sequence contamination warning entry, partial (23%) [THC2540396]	THC2540396	THC2540396
445	0.002562	0.0397059	2.46272	A_23_P156445	ref|Homo sapiens DEAD (Asp-Glu-Ala-Asp) box polypeptide 43 (DDX43), mRNA [NM_018665]	NM_018665	DDX43
446	0.0025638	0.0397059	0.517498	A_24_P256155	gb|PREDICTED: Homo sapiens NK1 homeobox 2 (NKX1-2), mRNA [XM_372331]	XM_372331	NKX1-2
447	0.0025697	0.0397059	0.593534	A_23_P215461	ref|Homo sapiens LIM domain kinase 1 (LIMK1), mRNA [NM_002314]	NM_002314	LIMK1
448	0.0025739	0.0397059	2.01142	A_24_P532232	ref|Homo sapiens cAMP responsive element binding protein 5 (CREB5), transcript variant 1, mRNA [NM_182898]	NM_182898	CREB5
449	0.0026202	0.0403301	0.610092	A_23_P412927	Unknown	A_23_P412927	A_23_P412927
450	0.0026406	0.0405336	1.99019	A_32_P147658	gb|BX106190 Soares melanocyte 2NbHM Homo sapiens cDNA clone IMAGp998M21584, mRNA sequence [BX106190]	BX106190	BX106190
451	0.0026466	0.0405336	1.58057	A_32_P191895	gb|Homo sapiens cDNA clone IMAGE:5261156. [BC045716]	BC045716	BC045716
452	0.0026532	0.0405336	0.520407	A_23_P325562	ref|Homo sapiens solute carrier family 1 (glutamate transporter), member 7 (SLC1A7), mRNA [NM_006671]	NM_006671	SLC1A7
453	0.0026675	0.0405336	2.15515	A_23_P135123	gb|BG216229 RST35803 Athersys RAGE Library Homo sapiens cDNA, mRNA sequence [BG216229]	BG216229	BG216229
454	0.0026774	0.0405336	2.02187	A_23_P158406	gb|Homo sapiens phosphodiesterase 4D, cAMP-specific (phosphodiesterase E3 dunce homolog, Drosophila), mRNA (cDNA clone IMAGE:4280941), complete cds. [BC008390]	BC008390	PDE4D
455	0.0026803	0.0405336	2.0363	A_24_P654066	Unknown	A_24_P654066	A_24_P654066
456	0.0026883	0.0405336	1.74622	A_32_P118657	gb|Homo sapiens cDNA FLJ11982 fis, clone HEMBB1001335. [AK022044]	AK022044	AK022044
457	0.0026917	0.0405336	0.519983	A_24_P943894	ref|Homo sapiens signal peptide, CUB domain, EGF-like 3 (SCUBE3), mRNA [NM_152753]	NM_152753	SCUBE3
458	0.0026939	0.0405336	2.21831	A_23_P157117	ref|Homo sapiens cAMP responsive element binding protein 5 (CREB5), transcript variant 1, mRNA [NM_182898]	NM_182898	CREB5
459	0.0026962	0.0405336	2.20343	A_23_P206280	ref|Homo sapiens G protein-coupled receptor 56 (GPR56), transcript variant 3, mRNA [NM_201525]	NM_201525	GPR56
460	0.0027115	0.0405336	1.93997	A_23_P207999	ref|Homo sapiens phorbol-12-myristate-13-acetate-induced protein 1 (PMAIP1), mRNA [NM_021127]	NM_021127	PMAIP1
461	0.0027186	0.0405336	2.21229	A_32_P67209	gb|UI-E-CI0-aac-g-02-0-UI.s1 UI-E-CI0 Homo sapiens cDNA clone UI-E-CI0-aac-g-02-0-UI 3', mRNA sequence [BU726029]	BU726029	BU726029
462	0.0027196	0.0405336	1.92292	A_24_P380679	ref|Homo sapiens chromosome 7 open reading frame 53 (C7orf53), transcript variant 1, mRNA [NM_182597]	NM_182597	C7orf53
463	0.0027204	0.0405336	0.410604	A_24_P942335	gb|Homo sapiens chromosome 15 open reading frame 42, mRNA (cDNA clone IMAGE:3940845), partial cds. [BC002881]	BC002881	C15orf42
464	0.0027214	0.0405336	2.16223	A_24_P513669	Unknown	THC2646626	THC2646626
465	0.0027327	0.0406144	0.561857	A_23_P61960	ref|Homo sapiens ATPase, H+ transporting V0 subunit e2 (ATP6V0E2), transcript variant 1, mRNA [NM_145230]	NM_145230	ATP6V0E2
466	0.0027456	0.0407185	0.530474	A_24_P273214	Unknown	A_24_P273214	A_24_P273214
467	0.0027545	0.0407396	0.607886	A_24_P55719	ref|Homo sapiens mediator complex subunit 22 (MED22), transcript variant b, mRNA [NM_133640]	NM_133640	MED22
468	0.0027597	0.0407396	0.564952	A_23_P38468	ref|Homo sapiens Tax1 (human T-cell leukemia virus type I) binding protein 3 (TAX1BP3), mRNA [NM_014604]	NM_014604	TAX1BP3
469	0.0027683	0.0407396	0.538096	A_24_P659202	thc|HUMC4AA2 complement component C4A {Homo sapiens} (exp=-1; wgp=0; cg=0), partial (6%) [THC2527772]	THC2527772	THC2527772
470	0.0027706	0.0407396	0.526273	A_23_P212579	ref|Homo sapiens dystroglycan 1 (dystrophin-associated glycoprotein 1) (DAG1), mRNA [NM_004393]	NM_004393	DAG1
471	0.0027777	0.0407573	0.643198	A_23_P331700	ref|Homo sapiens hypothetical protein FLJ37078 (FLJ37078), mRNA [NM_001110199]	NM_001110199	FLJ37078
472	0.0027845	0.0407618	0.529825	A_23_P73311	ref|Homo sapiens chromosome 8 open reading frame 34 (C8orf34), mRNA [NM_052958]	NM_052958	C8orf34
473	0.002792	0.0407618	1.60528	A_23_P214935	ref|Homo sapiens vanin 3 (VNN3), transcript variant 2, mRNA [NM_078625]	NM_078625	VNN3
474	0.0027957	0.0407618	1.87289	A_32_P81334	ref|Homo sapiens La ribonucleoprotein domain family, member 4 (LARP4), transcript variant 3, mRNA [NM_199190]	NM_199190	LARP4
475	0.0028045	0.040804	0.634416	A_32_P117016	gb|Homo sapiens cDNA FLJ36769 fis, clone ADIPS2000245. [AK094088]	AK094088	AK094088
476	0.002827	0.0409719	1.60664	A_32_P190181	Unknown	THC2740317	THC2740317
477	0.0028279	0.0409719	1.88588	A_23_P8196	ref|Homo sapiens malic enzyme 1, NADP(+)-dependent, cytosolic (ME1), mRNA [NM_002395]	NM_002395	ME1
478	0.0028595	0.0411596	2.30104	A_23_P113328	ref|Homo sapiens zinc finger and BTB domain containing 41 (ZBTB41), mRNA [NM_194314]	NM_194314	ZBTB41
479	0.0028614	0.0411596	0.542185	A_32_P198731	ref|Homo sapiens neuralized-2 (LOC54492), mRNA [NM_001142651]	NM_001142651	LOC54492
480	0.0028624	0.0411596	1.66951	A_23_P111583	ref|Homo sapiens CD36 molecule (thrombospondin receptor) (CD36), transcript variant 2, mRNA [NM_001001547]	NM_001001547	CD36
481	0.0028682	0.0411596	0.539995	A_32_P105730	thc|Q21RF1_9BURK (Q21RF1) Biotin--acetyl-CoA-carboxylase ligase, partial (6%) [THC2728144]	THC2728144	THC2728144
482	0.0028754	0.0411596	1.53627	A_23_P214766	ref|Homo sapiens human immunodeficiency virus type I enhancer binding protein 2 (HIVEP2), mRNA [NM_006734]	NM_006734	HIVEP2
483	0.0028851	0.0411596	0.609699	A_23_P76654	ref|Homo sapiens caudal type homeobox 2 (CDX2), mRNA [NM_001265]	NM_001265	CDX2
484	0.0028854	0.0411596	2.34522	A_32_P181548	Unknown	THC2670421	THC2670421
485	0.0028885	0.0411596	0.401003	A_23_P161837	ref|Homo sapiens murine retrovirus integration site 1 homolog (MRVI1), transcript variant 2, mRNA [NM_130385]	NM_130385	MRVI1
486	0.0028956	0.0411759	1.73164	A_32_P94618	Unknown	THC2754061	THC2754061
487	0.002905	0.0412248	2.51413	A_32_P102627	Unknown	A_32_P102627	A_32_P102627
488	0.0029187	0.0412438	1.6554	A_24_P935026	gb|Homo sapiens serine/threonine kinase 4, mRNA (cDNA clone IMAGE:3950315), complete cds. [BC005231]	BC005231	STK4
489	0.0029315	0.0412438	2.50502	A_24_P938293	ref|Homo sapiens hairy and enhancer of split 1, (Drosophila) (HES1), mRNA [NM_005524]	NM_005524	HES1
490	0.0029418	0.0412438	0.636366	A_23_P79069	ref|Homo sapiens RAS protein activator like 3 (RASAL3), mRNA [NM_022904]	NM_022904	RASAL3
491	0.0029435	0.0412438	0.510376	A_23_P329062	Unknown	A_23_P329062	A_23_P329062
492	0.002949	0.0412438	0.557805	A_23_P75529	ref|Homo sapiens PBX/knotted 1 homeobox 2 (PKNOX2), mRNA [NM_022062]	NM_022062	PKNOX2
493	0.002962	0.0412438	1.76861	A_23_P132910	ref|Homo sapiens RNA binding motif protein 47 (RBM47), transcript variant 2, mRNA [NM_019027]	NM_019027	RBM47
494	0.0029676	0.0412438	2.13967	A_24_P205263	ref|Homo sapiens ESF1, nucleolar pre-rRNA processing protein, homolog (S. cerevisiae) (ESF1), mRNA [NM_016649]	NM_016649	ESF1
495	0.0029735	0.0412438	1.52522	A_24_P919399	ref|Homo sapiens ATPase, class V, type 10D (ATP10D), mRNA [NM_020453]	NM_020453	ATP10D
496	0.0029741	0.0412438	0.546965	A_23_P40240	ref|Homo sapiens cathepsin Z (CTSZ), mRNA [NM_001336]	NM_001336	CTSZ
497	0.0029749	0.0412438	0.504438	A_24_P314159	ref|Homo sapiens amyloid beta (A4) precursor protein (APP), transcript variant 1, mRNA [NM_000484]	NM_000484	APP
498	0.0029818	0.0412438	2.01639	A_32_P44932	Unknown	THC2577566	THC2577566
499	0.002986	0.0412438	3.26014	A_23_P138194	ref|Homo sapiens neutrophil cytosolic factor 2 (NCF2), transcript variant 1, mRNA [NM_000433]	NM_000433	NCF2
500	0.0029897	0.0412438	0.472931	A_23_P303891	ref|Homo sapiens late cornified envelope 1C (LCE1C), mRNA [NM_178351]	NM_178351	LCE1C
501	0.0029927	0.0412438	0.563122	A_24_P274219	ref|Homo sapiens EPH receptor A4 (EPHA4), mRNA [NM_004438]	NM_004438	EPHA4
502	0.0030015	0.0412438	0.447111	A_32_P80781	thc|Q26195_PLAVI (Q26195) Pva1 protein, partial (9%) [THC2752167]	THC2752167	THC2752167
503	0.0030024	0.0412438	2.17517	A_24_P204976	gb|Homo sapiens mRNA for FLJ00273 protein. [AK090398]	AK090398	C9orf131
504	0.0030089	0.0412438	1.95408	A_23_P390044	ref|Homo sapiens v-maf musculoaponeurotic fibrosarcoma oncogene homolog G (avian) (MAFG), transcript variant 1, mRNA [NM_002359]	NM_002359	MAFG
505	0.0030199	0.0412438	0.646203	A_32_P139400	gb|UI-H-BI4-apo-e-07-0-UI.s1 NCI_CGAP_Sub8 Homo sapiens cDNA clone IMAGE:3088212 3', mRNA sequence [BF510844]	BF510844	BF510844
506	0.0030245	0.0412438	0.534427	A_24_P143032	ref|Homo sapiens CDC42 effector protein (Rho GTPase binding) 1 (CDC42EP1), mRNA [NM_152243]	NM_152243	CDC42EP1
507	0.0030257	0.0412438	1.76312	A_24_P33667	gb|Homo sapiens potential LAG1 interactor mRNA, partial cds. [AF212044]	AF212044	AF212044
508	0.0030325	0.0412551	0.561323	A_23_P404481	ref|Homo sapiens sphingosine-1-phosphate receptor 1 (S1PR1), mRNA [NM_001400]	NM_001400	S1PR1
509	0.0030682	0.0415945	1.76375	A_24_P916266	gb|Homo sapiens zinc finger protein 175, mRNA (cDNA clone IMAGE:4301632), partial cds. [BC007778]	BC007778	ZNF175
510	0.0030703	0.0415945	1.82076	A_32_P51707	Unknown	THC2662514	THC2662514
511	0.0030755	0.0415945	1.62066	A_23_P18559	ref|Homo sapiens inositol polyphosphate-4-phosphatase, type II, 105kDa (INPP4B), transcript variant 1, mRNA [NM_003866]	NM_003866	INPP4B
512	0.0030885	0.0416887	2.03311	A_32_P486693	gb|Homo sapiens cDNA FLJ35910 fis, clone TESTI2009987. [AK093229]	AK093229	AK093229
513	0.0030982	0.0417381	0.415761	A_32_P384246	ref|Homo sapiens complement component 7 (C7), mRNA [NM_000587]	NM_000587	C7
514	0.003109	0.0417532	1.61773	A_23_P99172	ref|Homo sapiens coiled-coil domain containing 77 (CCDC77), transcript variant 1, mRNA [NM_032358]	NM_032358	CCDC77
515	0.0031114	0.0417532	1.8683	A_24_P995	gb|Homo sapiens HSPC064 mRNA, complete cds. [AF161549]	AF161549	WDSOF1
516	0.0031447	0.0420191	1.88024	A_23_P88580	ref|Homo sapiens AT rich interactive domain 3B (BRIGHT-like) (ARID3B), mRNA [NM_006465]	NM_006465	ARID3B
517	0.0031583	0.0420191	0.387914	A_32_P54553	ens|Putative ubiquitin carboxyl-terminal hydrolase 41 (EC 3.1.2.15)(Ubiquitin thioesterase 41)(Ubiquitin-specific-processing protease 41)(Deubiquitinating enzyme 41) [Source:UniProtKB/Swiss-Prot;Acc:Q3LFD5] [ENST00000292729]	ENST00000292729	USP41
518	0.0031741	0.0420191	0.614273	A_24_P16124	ref|Homo sapiens interferon induced transmembrane protein 4 pseudogene (IFITM4P), non-coding RNA [NR_001590]	NR_001590	IFITM4P
519	0.0031742	0.0420191	1.71328	A_24_P186204	ref|Homo sapiens adenosine deaminase, tRNA-specific 2, TAD2 homolog (S. cerevisiae) (ADAT2), mRNA [NM_182503]	NM_182503	ADAT2
520	0.0031756	0.0420191	1.83433	A_24_P910490	Unknown	THC2665036	THC2665036
521	0.0031766	0.0420191	0.522457	A_23_P7212	ref|Homo sapiens complement factor I (CFI), mRNA [NM_000204]	NM_000204	CFI
522	0.0031769	0.0420191	1.97333	A_32_P230537	Unknown	A_32_P230537	A_32_P230537
523	0.0031894	0.0420191	1.75594	A_32_P174258	Unknown	THC2641587	THC2641587
524	0.003193	0.0420191	0.614352	A_24_P389409	ref|Homo sapiens bone morphogenetic protein 1 (BMP1), transcript variant BMP1-3, mRNA [NM_006129]	NM_006129	BMP1
525	0.0031957	0.0420191	2.00351	A_24_P843921	Unknown	A_24_P843921	A_24_P843921
526	0.0031981	0.0420191	1.53196	A_23_P425704	ref|Homo sapiens mediator complex subunit 1 (MED1), mRNA [NM_004774]	NM_004774	MED1
527	0.0032054	0.0420351	1.81756	A_32_P200947	gb|Homo sapiens, clone IMAGE:4214654, mRNA. [BC035518]	BC035518	BC035518
528	0.0032402	0.0423609	0.530613	A_23_P433798	ref|Homo sapiens podocan-like 1 (PODNL1), mRNA [NM_024825]	NM_024825	PODNL1
529	0.0032425	0.0423609	0.569003	A_24_P683917	gb|Homo sapiens cDNA FLJ12424 fis, clone MAMMA1003099. [AK022486]	AK022486	FLNB
530	0.0033114	0.0430972	0.485461	A_23_P138885	ref|Homo sapiens fin bud initiation factor homolog (zebrafish) (FIBIN), mRNA [NM_203371]	NM_203371	FIBIN
531	0.0033131	0.0430972	1.98442	A_23_P22735	ref|Homo sapiens brain expressed X-linked 2 (BEX2), mRNA [NM_032621]	NM_032621	BEX2
532	0.0033201	0.0430972	0.563971	A_23_P407840	ref|Homo sapiens fibronectin type III domain containing 1 (FNDC1), mRNA [NM_032532]	NM_032532	FNDC1
533	0.0033238	0.0430972	0.624797	A_32_P330000	gb|Homo sapiens cDNA FLJ13362 fis, clone PLACE1000236. [AK023424]	AK023424	FLJ27365
534	0.003335	0.0431427	1.98177	A_32_P3342	thc|ALU7_HUMAN (P39194) Alu subfamily SQ sequence contamination warning entry, partial (19%) [THC2676548]	THC2676548	THC2676548
535	0.0033398	0.0431427	8.14479	A_24_P120934	ref|Homo sapiens growth arrest and DNA-damage-inducible, gamma (GADD45G), mRNA [NM_006705]	NM_006705	GADD45G
536	0.0033575	0.0432575	0.583941	A_23_P95470	ref|Homo sapiens CD151 molecule (Raph blood group) (CD151), transcript variant 1, mRNA [NM_004357]	NM_004357	CD151
537	0.0033612	0.0432575	0.634014	A_24_P678104	ref|Homo sapiens stathmin-like 3 (STMN3), mRNA [NM_015894]	NM_015894	STMN3
538	0.0033732	0.0433312	1.71719	A_23_P165691	ref|Homo sapiens proteasome (prosome, macropain) 26S subunit, non-ATPase, 14 (PSMD14), mRNA [NM_005805]	NM_005805	PSMD14
539	0.0033877	0.0434367	0.478147	A_23_P36364	ref|Homo sapiens Thy-1 cell surface antigen (THY1), mRNA [NM_006288]	NM_006288	THY1
540	0.0034067	0.0435995	0.483577	A_23_P324461	ref|Homo sapiens midnolin (MIDN), mRNA [NM_177401]	NM_177401	MIDN
541	0.0034229	0.0437258	0.362644	A_24_P289550	thc|GB|AB065479.1|BAC05733.1 seven transmembrane helix receptor [Homo sapiens] [NP511107]	NP511107	NP511107
542	0.003434	0.0437581	3.54999	A_23_P54840	ref|Homo sapiens metallothionein 1A (MT1A), mRNA [NM_005946]	NM_005946	MT1A
543	0.0034405	0.0437581	1.49772	A_23_P143906	ref|Homo sapiens myeloid leukemia factor 1 (MLF1), transcript variant 1, mRNA [NM_022443]	NM_022443	MLF1
544	0.0034466	0.0437581	0.548571	A_23_P202219	ref|Homo sapiens calcium homeostasis modulator 2 (CALHM2), transcript variant 1, mRNA [NM_015916]	NM_015916	CALHM2
545	0.0034803	0.0437581	2.0608	A_24_P393958	ref|Homo sapiens DnaJ (Hsp40) homolog, subfamily B, member 4 (DNAJB4), mRNA [NM_007034]	NM_007034	DNAJB4
546	0.0034853	0.0437581	2.03072	A_32_P145876	Unknown	THC2689572	THC2689572
547	0.003492	0.0437581	0.622796	A_24_P139620	ref|Homo sapiens ubiquitin specific peptidase 21 (USP21), transcript variant 3, mRNA [NM_001014443]	NM_001014443	USP21
548	0.0034925	0.0437581	0.651945	A_23_P121064	ref|Homo sapiens pentraxin-related gene, rapidly induced by IL-1 beta (PTX3), mRNA [NM_002852]	NM_002852	PTX3
549	0.0034927	0.0437581	2.37267	A_23_P56938	ref|Homo sapiens v-rel reticuloendotheliosis viral oncogene homolog (avian) (REL), mRNA [NM_002908]	NM_002908	REL
550	0.0034933	0.0437581	0.5036	A_24_P230502	gb|Homo sapiens, clone IMAGE:5443970, mRNA, partial cds. [BC033110]	BC033110	HSD17B1
551	0.003501	0.0437581	1.62093	A_24_P145066	ref|Homo sapiens kinesin family member 1B (KIF1B), transcript variant 2, mRNA [NM_183416]	NM_183416	KIF1B
552	0.0035036	0.0437581	1.95162	A_23_P151506	ref|Homo sapiens pleckstrin 2 (PLEK2), mRNA [NM_016445]	NM_016445	PLEK2
553	0.003508	0.0437581	0.492813	A_23_P52298	ref|Homo sapiens nucleophosmin/nucleoplasmin, 3 (NPM3), mRNA [NM_006993]	NM_006993	NPM3
554	0.0035144	0.0437581	2.17808	A_24_P456452	gb|Homo sapiens cDNA FLJ90081 fis, clone HEMBA1004952. [AK074562]	AK074562	AK074562
555	0.0035187	0.0437581	0.583048	A_23_P348138	ref|Homo sapiens megakaryoblastic leukemia (translocation) 1 (MKL1), mRNA [NM_020831]	NM_020831	MKL1
556	0.0035204	0.0437581	2.29566	A_23_P142506	ref|Homo sapiens growth arrest and DNA-damage-inducible, beta (GADD45B), mRNA [NM_015675]	NM_015675	GADD45B
557	0.0035471	0.0440108	1.99492	A_24_P713312	thc|ALU8_HUMAN (P39195) Alu subfamily SX sequence contamination warning entry, partial (10%) [THC2639056]	THC2639056	THC2639056
558	0.0035562	0.0440446	0.624277	A_23_P335452	ref|Homo sapiens zinc finger, CCHC domain containing 24 (ZCCHC24), mRNA [NM_153367]	NM_153367	ZCCHC24
559	0.0035628	0.0440474	0.600653	A_23_P80342	ref|Homo sapiens mitogen-activated protein kinase kinase kinase 7 interacting protein 1 (MAP3K7IP1), transcript variant alpha, mRNA [NM_006116]	NM_006116	MAP3K7IP1
560	0.0035759	0.0441304	1.58149	A_32_P194423	Unknown	THC2656802	THC2656802
561	0.0035851	0.0441651	1.91935	A_24_P222114	ref|Homo sapiens NEDD4 binding protein 2 (N4BP2), mRNA [NM_018177]	NM_018177	N4BP2
562	0.0036093	0.0442524	2.28638	A_23_P377839	ref|Homo sapiens non-protein coding RNA 161 (NCRNA00161), non-coding RNA [NR_026552]	NR_026552	NCRNA00161
563	0.0036115	0.0442524	0.606107	A_23_P111492	ref|Homo sapiens motile sperm domain containing 3 (MOSPD3), transcript variant 1, mRNA [NM_023948]	NM_023948	MOSPD3
564	0.0036162	0.0442524	1.69868	A_32_P167471	ref|Homo sapiens calmin (calponin-like, transmembrane) (CLMN), mRNA [NM_024734]	NM_024734	CLMN
565	0.0036178	0.0442524	0.581674	A_23_P400449	ref|Homo sapiens vesicle amine transport protein 1 homolog (T. californica)-like (VAT1L), mRNA [NM_020927]	NM_020927	VAT1L
566	0.0036318	0.0443452	0.606468	A_23_P56127	ref|Homo sapiens chromosome 19 open reading frame 61 (C19orf61), mRNA [NM_019108]	NM_019108	C19orf61
567	0.0036406	0.0443496	0.557875	A_24_P13572	ref|Homo sapiens dihydrolipoamide S-succinyltransferase (E2 component of 2-oxo-glutarate complex) (DLST), mRNA [NM_001933]	NM_001933	DLST
568	0.003645	0.0443496	1.49158	A_32_P192922	gb|Homo sapiens mRNA; cDNA DKFZp566J123 (from clone DKFZp566J123). [AL050061]	AL050061	LOC157562
569	0.0036645	0.0444426	2.05058	A_23_P170110	gb|Homo sapiens sprouty-4C mRNA, complete cds. [AF227517]	AF227517	AF227517
570	0.0036655	0.0444426	0.554384	A_23_P65651	ref|Homo sapiens tryptophanyl-tRNA synthetase (WARS), transcript variant 1, mRNA [NM_004184]	NM_004184	WARS
571	0.0036739	0.0444664	3.00822	A_23_P34325	ref|Homo sapiens low density lipoprotein receptor-related protein 8, apolipoprotein e receptor (LRP8), transcript variant 2, mRNA [NM_033300]	NM_033300	LRP8
572	0.003686	0.0445223	1.61181	A_32_P201150	thc|ALU6_HUMAN (P39193) Alu subfamily SP sequence contamination warning entry, partial (23%) [THC2645667]	THC2645667	THC2645667
573	0.0036914	0.0445223	4.74098	A_23_P136724	gb|Homo sapiens mRNA; cDNA DKFZp686B14224 (from clone DKFZp686B14224). [BX640843]	BX640843	LOC344887
574	0.0037005	0.0445543	0.597599	A_24_P185186	ref|Homo sapiens sterile alpha motif domain containing 14 (SAMD14), mRNA [NM_174920]	NM_174920	SAMD14
575	0.0037175	0.0446585	0.573786	A_23_P29079	ref|Homo sapiens phosphofructokinase, liver (PFKL), transcript variant 2, mRNA [NM_002626]	NM_002626	PFKL
576	0.0037287	0.0446585	0.56428	A_24_P389916	ref|Homo sapiens leucine rich repeat containing 32 (LRRC32), transcript variant 1, mRNA [NM_005512]	NM_005512	LRRC32
577	0.00373	0.0446585	0.569144	A_23_P127627	ref|Homo sapiens diacylglycerol kinase, zeta 104kDa (DGKZ), transcript variant 2, mRNA [NM_003646]	NM_003646	DGKZ
578	0.0037419	0.0446585	0.398405	A_23_P214658	ref|Homo sapiens pre-B-cell leukemia homeobox 2 (PBX2), mRNA [NM_002586]	NM_002586	PBX2
579	0.0037438	0.0446585	0.580658	A_23_P141376	ref|Homo sapiens polymerase I and transcript release factor (PTRF), mRNA [NM_012232]	NM_012232	PTRF
580	0.0037565	0.0446585	0.592761	A_23_P66891	ref|Homo sapiens CDC42 effector protein (Rho GTPase binding) 4 (CDC42EP4), mRNA [NM_012121]	NM_012121	CDC42EP4
581	0.003762	0.0446585	2.04017	A_24_P623808	gb|Homo sapiens cDNA FLJ12142 fis, clone MAMMA1000356. [AK022204]	AK022204	AK022204
582	0.0037751	0.0446585	1.84446	A_32_P66934	gb|Homo sapiens mRNA; cDNA DKFZp686I19109 (from clone DKFZp686I19109) [BX641014]	BX641014	BX641014
583	0.0037754	0.0446585	1.70243	A_24_P926760	ref|Homo sapiens natural killer-tumor recognition sequence (NKTR), mRNA [NM_005385]	NM_005385	NKTR
584	0.0037807	0.0446585	2.34546	A_23_P58009	ref|Homo sapiens chromosome 3 open reading frame 52 (C3orf52), mRNA [NM_024616]	NM_024616	C3orf52
585	0.0037813	0.0446585	0.588982	A_23_P156996	gb|Homo sapiens full length insert cDNA clone ZD81B04. [AF086442]	AF086442	tcag7.1196
586	0.0037867	0.0446585	1.8435	A_24_P54000	ref|Homo sapiens chromosome 1 open reading frame 71 (C1orf71), transcript variant 1, mRNA [NM_152609]	NM_152609	C1orf71
587	0.0037968	0.0446982	0.473935	A_23_P65812	ref|Homo sapiens SMAD family member 6 (SMAD6), transcript variant 1, mRNA [NM_005585]	NM_005585	SMAD6
588	0.003803	0.0446982	0.489408	A_32_P86763	ref|Homo sapiens transglutaminase 2 (C polypeptide, protein-glutamine-gamma-glutamyltransferase) (TGM2), transcript variant 1, mRNA [NM_004613]	NM_004613	TGM2
589	0.0038185	0.0448042	0.406436	A_23_P372308	ref|Homo sapiens RGM domain family, member A (RGMA), mRNA [NM_020211]	NM_020211	RGMA
590	0.003836	0.0448267	1.52774	A_23_P382584	ref|Homo sapiens chromogranin B (secretogranin 1) (CHGB), mRNA [NM_001819]	NM_001819	CHGB
591	0.0038437	0.0448267	1.73998	A_24_P286114	ref|Homo sapiens solute carrier family 1 (glial high affinity glutamate transporter), member 3 (SLC1A3), mRNA [NM_004172]	NM_004172	SLC1A3
592	0.0038593	0.0448267	0.561615	A_23_P149992	ref|Homo sapiens PDZ and LIM domain 1 (PDLIM1), mRNA [NM_020992]	NM_020992	PDLIM1
593	0.0038607	0.0448267	2.16785	A_32_P84092	Unknown	THC2686940	THC2686940
594	0.0038643	0.0448267	0.663641	A_24_P765784	gb|Homo sapiens cDNA FLJ33108 fis, clone TRACH2000974, weakly similar to Transcription factor TFII-I. [AK057670]	AK057670	GTF2I
595	0.0038659	0.0448267	2.25724	A_24_P303091	ref|Homo sapiens chemokine (C-X-C motif) ligand 10 (CXCL10), mRNA [NM_001565]	NM_001565	CXCL10
596	0.0038736	0.0448267	0.665185	A_24_P584936	gb|BE243347 TCBAP1D1258 Pediatric pre-B cell acute lymphoblastic leukemia Baylor-HGSC project=TCBA Homo sapiens cDNA clone TCBAP1258, mRNA sequence [BE243347]	BE243347	BE243347
597	0.0038766	0.0448267	2.88346	A_24_P873659	ref|Homo sapiens metastasis associated lung adenocarcinoma transcript 1 (non-protein coding) (MALAT1), non-coding RNA [NR_002819]	NR_002819	MALAT1
598	0.0038788	0.0448267	0.502162	A_23_P420196	ref|Homo sapiens suppressor of cytokine signaling 1 (SOCS1), mRNA [NM_003745]	NM_003745	SOCS1
599	0.0039019	0.0449883	2.02868	A_32_P207848	thc|COAT_BPHK7 (P49861) Major capsid protein precursor (Gp5) (Head protein), partial (5%) [THC2669541]	THC2669541	THC2669541
600	0.0039058	0.0449883	1.59807	A_23_P253281	ref|Homo sapiens TBC1 domain family, member 8 (with GRAM domain) (TBC1D8), mRNA [NM_001102426]	NM_001102426	TBC1D8
601	0.0039219	0.0450219	1.87696	A_23_P62840	ref|Homo sapiens yrdC domain containing (E. coli) (YRDC), mRNA [NM_024640]	NM_024640	YRDC
602	0.0039234	0.0450219	1.70972	A_24_P917254	gb|UI-H-EU0-azn-p-05-0-UI.s1 NCI_CGAP_Car1 Homo sapiens cDNA clone IMAGE: 5851252 3', mRNA sequence [BQ183759]	BQ183759	BQ183759
603	0.0039331	0.0450219	0.641944	A_23_P43713	ref|Homo sapiens potassium channel, subfamily K, member 2 (KCNK2), transcript variant 1, mRNA [NM_001017424]	NM_001017424	KCNK2
604	0.0039387	0.0450219	0.45225	A_32_P215745	Unknown	A_32_P215745	A_32_P215745
605	0.0039462	0.0450219	0.627889	A_24_P159866	ref|Homo sapiens serine/threonine kinase 11 (STK11), mRNA [NM_000455]	NM_000455	STK11
606	0.0039478	0.0450219	0.467498	A_24_P108401	gb|Homo sapiens prostate-specific antigen variant 2 mRNA, complete cds, alternatively spliced. [AF335478]	AF335478	KLK3
607	0.003957	0.0450524	0.328859	A_24_P401270	gb|Homo sapiens cDNA FLJ33940 fis, clone CTONG2018069. [AK091259]	AK091259	LOC649294
608	0.0039889	0.0453409	1.51429	A_23_P61748	ens|Collagen type IV alpha-3-binding protein (Ceramide transfer protein)(hCERT)(Goodpasture antigen-binding protein)(GPBP)(StAR-related lipid transfer protein 11)(START domain-containing protein 11)(StARD11) [Source:UniProtKB/Swiss-Prot;Acc:Q9Y5P4] [ENST0	ENST00000357457	COL4A3BP
609	0.0040013	0.0454072	0.33173	A_23_P355295	ref|Homo sapiens flavin containing monooxygenase 2 (non-functional) (FMO2), mRNA [NM_001460]	NM_001460	FMO2
610	0.0040104	0.0454359	0.652091	A_23_P15073	ref|Homo sapiens jumonji domain containing 8 (JMJD8), mRNA [NM_001005920]	NM_001005920	JMJD8
611	0.0040249	0.0454922	1.58761	A_32_P198282	Unknown	A_32_P198282	A_32_P198282
612	0.004031	0.0454922	1.54316	A_23_P331928	ref|Homo sapiens CD109 molecule (CD109), mRNA [NM_133493]	NM_133493	CD109
613	0.0040393	0.0454922	0.549587	A_23_P58642	ref|Homo sapiens paired-like homeodomain 1 (PITX1), mRNA [NM_002653]	NM_002653	PITX1
614	0.0040417	0.0454922	1.5117	A_24_P15292	ref|Homo sapiens chromosome 1 open reading frame 124 (C1orf124), transcript variant 1, mRNA [NM_032018]	NM_032018	C1orf124
615	0.0040502	0.0455137	0.550032	A_24_P234732	ref|Homo sapiens MAX dimerization protein 4 (MXD4), mRNA [NM_006454]	NM_006454	MXD4
616	0.0040584	0.0455318	0.646677	A_23_P138881	ref|Homo sapiens actinin, alpha 3 (ACTN3), mRNA [NM_001104]	NM_001104	ACTN3
617	0.0040721	0.0456115	1.76881	A_23_P82859	ref|Homo sapiens oxidative stress induced growth inhibitor family member 2 (OSGIN2), transcript variant 2, mRNA [NM_004337]	NM_004337	OSGIN2
618	0.0041076	0.0459107	0.598148	A_23_P33277	ref|Homo sapiens bone morphogenetic protein 1 (BMP1), transcript variant BMP1-2, mRNA [NM_006128]	NM_006128	BMP1
619	0.0041121	0.0459107	1.55221	A_24_P365025	ref|Homo sapiens sperm associated antigen 9 (SPAG9), transcript variant 3, mRNA [NM_003971]	NM_003971	SPAG9
620	0.0041283	0.0459159	1.92263	A_24_P829261	ref|Homo sapiens metastasis associated lung adenocarcinoma transcript 1 (non-protein coding) (MALAT1), non-coding RNA [NR_002819]	NR_002819	MALAT1
621	0.0041302	0.0459159	0.620839	A_24_P548881	thc|Q7QB29_ANOGA (Q7QB29) ENSANGP00000012888 (Fragment), partial (10%) [THC2621221]	THC2621221	THC2621221
622	0.0041325	0.0459159	1.51155	A_32_P212258	Unknown	THC2709909	THC2709909
623	0.0041876	0.0464535	1.56527	A_32_P213661	ref|Homo sapiens coiled-coil domain containing 122 (CCDC122), mRNA [NM_144974]	NM_144974	CCDC122
624	0.0041966	0.0464787	1.69018	A_23_P134910	ref|Homo sapiens gamma-glutamyl hydrolase (conjugase, folylpolygammaglutamyl hydrolase) (GGH), mRNA [NM_003878]	NM_003878	GGH
625	0.0042056	0.0465038	0.587046	A_24_P607904	gb|Homo sapiens cDNA: FLJ23173 fis, clone LNG10019. [AK026826]	AK026826	ITGA9
626	0.0042184	0.0465385	0.614235	A_23_P336000	ref|Homo sapiens ring finger protein 207 (RNF207), mRNA [NM_207396]	NM_207396	RNF207
627	0.0042222	0.0465385	0.49051	A_24_P248345	ref|Homo sapiens olfactomedin-like 2B (OLFML2B), mRNA [NM_015441]	NM_015441	OLFML2B
628	0.0042428	0.0465994	1.7335	A_23_P51082	thc|ALU1_HUMAN (P39188) Alu subfamily J sequence contamination warning entry, partial (4%) [THC2488254]	THC2488254	THC2488254
629	0.0042469	0.0465994	0.405527	A_23_P90710	ref|Homo sapiens desmin (DES), mRNA [NM_001927]	NM_001927	DES
630	0.0042489	0.0465994	0.318846	A_24_P335202	ref|Homo sapiens chordin-like 2 (CHRDL2), mRNA [NM_015424]	NM_015424	CHRDL2
631	0.0042651	0.0465994	1.80529	A_32_P184330	gb|Homo sapiens cDNA FLJ27231 fis, clone SYN06240. [AK130741]	AK130741	AK130741
632	0.0042812	0.0465994	1.60333	A_23_P140029	ref|Homo sapiens ubiquitin-like 3 (UBL3), mRNA [NM_007106]	NM_007106	UBL3
633	0.0042838	0.0465994	0.661986	A_23_P40192	ref|Homo sapiens cadherin-like 22 (CDH22), mRNA [NM_021248]	NM_021248	CDH22
634	0.0042856	0.0465994	0.620679	A_32_P30075	thc|BPAP_BOVIN (P84291) Pregnancy-associated protein bPAP (Fragments), partial (10%) [THC2689579]	THC2689579	THC2689579
635	0.0042871	0.0465994	1.65686	A_32_P151244	gb|Homo sapiens cDNA FLJ12206 fis, clone MAMMA1000941. [AK022268]	AK022268	AK022268
636	0.004292	0.0465994	1.87002	A_24_P213494	ref|Homo sapiens protein tyrosine phosphatase, receptor type, E (PTPRE), transcript variant 1, mRNA [NM_006504]	NM_006504	PTPRE
637	0.0043002	0.0465994	1.783	A_23_P335329	ref|Homo sapiens guanine nucleotide binding protein (G protein), gamma 4 (GNG4), transcript variant 3, mRNA [NM_004485]	NM_004485	GNG4
638	0.0043019	0.0465994	2.24777	A_24_P406060	ref|Homo sapiens ring finger protein 144B (RNF144B), mRNA [NM_182757]	NM_182757	RNF144B
639	0.0043092	0.0466054	1.52722	A_24_P94054	ref|Homo sapiens serine/threonine kinase 4 (STK4), mRNA [NM_006282]	NM_006282	STK4
640	0.0043283	0.0467389	0.589903	A_23_P153698	ref|Homo sapiens BTB (POZ) domain containing 2 (BTBD2), mRNA [NM_017797]	NM_017797	BTBD2
641	0.0043371	0.0467608	1.73185	A_32_P59737	thc|Q29PE7_DROPS (Q29PE7) GA16406-PA (Fragment), partial (7%) [THC2688475]	THC2688475	THC2688475
642	0.0043441	0.0467634	4.39304	A_23_P31945	ref|Homo sapiens interleukin 33 (IL33), mRNA [NM_033439]	NM_033439	IL33
643	0.0043614	0.0468557	0.447238	A_32_P377577	Unknown	A_32_P377577	A_32_P377577
644	0.0043761	0.0468557	1.75968	A_23_P423974	ref|Homo sapiens HUS1 checkpoint homolog b (S. pombe) (HUS1B), mRNA [NM_148959]	NM_148959	HUS1B
645	0.0043787	0.0468557	0.562152	A_24_P153002	Unknown	A_24_P153002	A_24_P153002
646	0.0043798	0.0468557	1.74396	A_23_P23815	ref|Homo sapiens solute carrier family 30 (zinc transporter), member 1 (SLC30A1), mRNA [NM_021194]	NM_021194	SLC30A1
647	0.0043993	0.046864	1.6838	A_23_P148484	ref|Homo sapiens ring finger protein 12 (RNF12), transcript variant 1, mRNA [NM_016120]	NM_016120	RNF12
648	0.0044001	0.046864	0.415369	A_32_P24832	ref|Homo sapiens olfactomedin-like 3 (OLFML3), mRNA [NM_020190]	NM_020190	OLFML3
649	0.0044022	0.046864	1.69992	A_32_P17525	thc|Q9SI74_ARATH (Q9SI74) F23N19.12, partial (5%) [THC2664860]	THC2664860	THC2664860
650	0.0044077	0.046864	0.629762	A_24_P288323	ref|Homo sapiens dipeptidyl-peptidase 9 (DPP9), mRNA [NM_139159]	NM_139159	DPP9
651	0.0044168	0.0468886	1.59134	A_23_P406889	ref|Homo sapiens pallidin homolog (mouse) (PLDN), mRNA [NM_012388]	NM_012388	PLDN
652	0.0044281	0.0469365	1.64052	A_32_P213002	thc|Q504T5_HUMAN (Q504T5) UNC84B protein, partial (12%) [THC2526402]	THC2526402	THC2526402
653	0.0044433	0.04695	0.602234	A_23_P151820	ref|Homo sapiens Ras and Rab interactor 3 (RIN3), mRNA [NM_024832]	NM_024832	RIN3
654	0.0044519	0.04695	0.56142	A_24_P24183	ref|Homo sapiens hypothetical LOC255031 (FLJ35390), transcript variant 1, non-coding RNA [NR_024416]	NR_024416	FLJ35390
655	0.0044542	0.04695	0.610063	A_24_P347378	ref|Homo sapiens arachidonate 5-lipoxygenase-activating protein (ALOX5AP), mRNA [NM_001629]	NM_001629	ALOX5AP
656	0.0044658	0.04695	1.5389	A_23_P134014	ref|Homo sapiens adenosine deaminase, tRNA-specific 2, TAD2 homolog (S. cerevisiae) (ADAT2), mRNA [NM_182503]	NM_182503	ADAT2
657	0.0044783	0.04695	0.588099	A_23_P6263	ref|Homo sapiens myxovirus (influenza virus) resistance 2 (mouse) (MX2), mRNA [NM_002463]	NM_002463	MX2
658	0.0044791	0.04695	1.58812	A_23_P306933	ref|Homo sapiens PTC7 protein phosphatase homolog (S. cerevisiae) (PPTC7), mRNA [NM_139283]	NM_139283	PPTC7
659	0.0044925	0.04695	1.71732	A_23_P30972	ref|Homo sapiens activating signal cointegrator 1 complex subunit 3 (ASCC3), transcript variant 2, mRNA [NM_022091]	NM_022091	ASCC3
660	0.0044957	0.04695	0.607084	A_24_P868905	Unknown	A_24_P868905	A_24_P868905
661	0.0045004	0.04695	0.519902	A_23_P33759	ref|Homo sapiens dehydrogenase/reductase (SDR family) member 3 (DHRS3), mRNA [NM_004753]	NM_004753	DHRS3
662	0.0045099	0.04695	0.330109	A_23_P52227	ref|Homo sapiens growth differentiation factor 10 (GDF10), mRNA [NM_004962]	NM_004962	GDF10
663	0.0045102	0.04695	0.478446	A_24_P914057	gb|Homo sapiens ABL1 protein (ABL1) mRNA, partial cds. [M14755]	M14755	M14755
664	0.0045109	0.04695	2.14155	A_24_P492919	Unknown	A_24_P492919	A_24_P492919
665	0.0045227	0.0469533	2.116	A_32_P98979	gb|hz74a10.x1 NCI_CGAP_Lu24 Homo sapiens cDNA clone IMAGE:3213690 3', mRNA sequence [BE467780]	BE467780	BE467780
666	0.0045248	0.0469533	0.594377	A_23_P300714	ref|Homo sapiens sorbin and SH3 domain containing 3 (SORBS3), transcript variant 1, mRNA [NM_005775]	NM_005775	SORBS3
667	0.0045334	0.046972	0.478023	A_24_P183664	ref|Homo sapiens KIAA0644 gene product (KIAA0644), mRNA [NM_014817]	NM_014817	KIAA0644
668	0.004579	0.0473303	1.79084	A_24_P675731	Unknown	THC2616009	THC2616009
669	0.0045893	0.0473303	0.633023	A_24_P178167	Unknown	A_24_P178167	A_24_P178167
670	0.0046181	0.0473303	0.508336	A_24_P142495	ref|Homo sapiens keratin associated protein 1-3 (KRTAP1-3), mRNA [NM_030966]	NM_030966	KRTAP1-3
671	0.0046226	0.0473303	0.596367	A_24_P639679	gb|Homo sapiens cDNA FLJ38512 fis, clone HCHON2000503. [AK095831]	AK095831	SNORD123
672	0.0046306	0.0473303	1.83048	A_23_P165840	ref|Homo sapiens ornithine decarboxylase 1 (ODC1), mRNA [NM_002539]	NM_002539	ODC1
673	0.0046424	0.0473303	0.589144	A_23_P20285	ref|Homo sapiens PDZ and LIM domain 2 (mystique) (PDLIM2), transcript variant 2, mRNA [NM_021630]	NM_021630	PDLIM2
674	0.0046429	0.0473303	1.53549	A_24_P208567	ref|Homo sapiens interleukin 18 receptor 1 (IL18R1), mRNA [NM_003855]	NM_003855	IL18R1
675	0.0046461	0.0473303	0.620055	A_23_P211233	ref|Homo sapiens collagen, type VI, alpha 2 (COL6A2), transcript variant 2C2, mRNA [NM_001849]	NM_001849	COL6A2
676	0.0046469	0.0473303	0.394831	A_24_P576591	thc|GB|AL137705.1|AL137705.1 Homo sapiens mRNA; cDNA DKFZp434A1422 (from clone DKFZp434A1422) [NP1167953]	AL137705	AL137705
677	0.004652	0.0473303	0.551638	A_23_P26294	ref|Homo sapiens tryptase gamma 1 (TPSG1), mRNA [NM_012467]	NM_012467	TPSG1
678	0.0046561	0.0473303	0.642416	A_23_P78099	ref|Homo sapiens vitronectin (VTN), mRNA [NM_000638]	NM_000638	VTN
679	0.0046575	0.0473303	4.14656	A_24_P68908	gb|Homo sapiens mRNA; cDNA DKFZp686B14224 (from clone DKFZp686B14224). [BX640843]	BX640843	LOC344887
680	0.0046691	0.0473303	1.6857	A_23_P48495	ref|Homo sapiens T-cell leukemia/lymphoma 1B (TCL1B), transcript variant 2, mRNA [NM_199206]	NM_199206	TCL1B
681	0.0046729	0.0473303	0.388242	A_23_P61778	ref|Homo sapiens nucleoredoxin (NXN), mRNA [NM_022463]	NM_022463	NXN
682	0.0046798	0.0473303	0.454667	A_23_P357104	ref|Homo sapiens annexin A6 (ANXA6), transcript variant 1, mRNA [NM_001155]	NM_001155	ANXA6
683	0.004693	0.0473303	0.423842	A_23_P132159	ref|Homo sapiens ubiquitin specific peptidase 18 (USP18), mRNA [NM_017414]	NM_017414	USP18
684	0.0046958	0.0473303	1.98595	A_23_P103996	ref|Homo sapiens glutamate-cysteine ligase, modifier subunit (GCLM), mRNA [NM_002061]	NM_002061	GCLM
685	0.0046959	0.0473303	0.587693	A_23_P38190	ref|Homo sapiens ORM1-like 3 (S. cerevisiae) (ORMDL3), mRNA [NM_139280]	NM_139280	ORMDL3
686	0.0046981	0.0473303	1.6693	A_23_P51646	ref|Homo sapiens polo-like kinase 3 (Drosophila) (PLK3), mRNA [NM_004073]	NM_004073	PLK3
687	0.0047102	0.0473831	2.19361	A_24_P51127	gb|Homo sapiens WNK lysine deficient protein kinase 1, mRNA (cDNA clone IMAGE:4650586), with apparent retained intron. [BC094862]	BC094862	WNK1
688	0.004723	0.047395	0.620556	A_23_P397371	ref|Homo sapiens polymerase (DNA directed), mu (POLM), mRNA [NM_013284]	NM_013284	POLM
689	0.0047251	0.047395	0.332926	A_23_P79323	ref|Homo sapiens cyclin-dependent kinase 5, regulatory subunit 2 (p39) (CDK5R2), mRNA [NM_003936]	NM_003936	CDK5R2
690	0.0047572	0.0476478	0.391693	A_23_P371284	ref|Homo sapiens late cornified envelope 2D (LCE2D), mRNA [NM_178430]	NM_178430	LCE2D
691	0.004767	0.0476769	0.555339	A_23_P3956	ref|Homo sapiens C1q and tumor necrosis factor related protein 1 (C1QTNF1), mRNA [NM_198594]	NM_198594	C1QTNF1
692	0.0047794	0.0477318	2.34224	A_32_P11673	Unknown	A_32_P11673	A_32_P11673
693	0.0047893	0.0477586	6.97525	A_24_P123616	ref|Homo sapiens heat shock 70kDa protein 1A (HSPA1A), mRNA [NM_005345]	NM_005345	HSPA1A
694	0.0047959	0.0477586	1.99896	A_24_P666340	Unknown	THC2726213	THC2726213
695	0.0048257	0.0478619	0.504161	A_24_P342312	ref|Homo sapiens odz, odd Oz/ten-m homolog 4 (Drosophila) (ODZ4), mRNA [NM_001098816]	NM_001098816	ODZ4
696	0.0048266	0.0478619	1.65149	A_32_P163472	Unknown	A_32_P163472	A_32_P163472
697	0.0048295	0.0478619	2.55043	A_23_P86653	ref|Homo sapiens serglycin (SRGN), mRNA [NM_002727]	NM_002727	SRGN
698	0.0048402	0.0478619	0.52978	A_24_P135748	ref|Homo sapiens growth hormone regulated TBC protein 1 (GRTP1), mRNA [NM_024719]	NM_024719	GRTP1
699	0.0048409	0.0478619	1.82994	A_23_P341700	ref|Homo sapiens zinc finger protein 484 (ZNF484), transcript variant 2, mRNA [NM_001007101]	NM_001007101	ZNF484
700	0.0048485	0.0478685	1.49215	A_32_P39093	ref|Homo sapiens family with sequence similarity 108, member C1 (FAM108C1), mRNA [NM_021214]	NM_021214	FAM108C1
701	0.0048767	0.0480108	1.8732	A_24_P243749	ref|Homo sapiens pyruvate dehydrogenase kinase, isozyme 4 (PDK4), mRNA [NM_002612]	NM_002612	PDK4
702	0.0048768	0.0480108	0.655914	A_23_P157007	ref|Homo sapiens transmembrane protein 176B (TMEM176B), transcript variant 1, mRNA [NM_014020]	NM_014020	TMEM176B
703	0.004891	0.048055	2.16427	A_23_P207476	gb|Homo sapiens sperm associated antigen 9, mRNA (cDNA clone IMAGE:3351321), complete cds. [BC007524]	BC007524	SPAG9
704	0.0048952	0.048055	1.62988	A_24_P487766	Unknown	A_24_P487766	A_24_P487766
705	0.0049036	0.0480692	1.77053	A_23_P155755	ref|Homo sapiens chemokine (C-X-C motif) ligand 6 (granulocyte chemotactic protein 2) (CXCL6), mRNA [NM_002993]	NM_002993	CXCL6
706	0.004919	0.0481008	2.37766	A_23_P398566	ref|Homo sapiens nuclear receptor subfamily 4, group A, member 3 (NR4A3), transcript variant 2, mRNA [NM_173198]	NM_173198	NR4A3
707	0.0049272	0.0481008	1.47672	A_23_P426021	ref|Homo sapiens KIAA0746 protein (KIAA0746), mRNA [NM_015187]	NM_015187	KIAA0746
708	0.0049277	0.0481008	1.78844	A_32_P142363	Unknown	A_32_P142363	A_32_P142363
709	0.0049506	0.0482561	2.16512	A_32_P157846	ref|Homo sapiens dual specificity phosphatase 5 pseudogene (DUSP5P), non-coding RNA [NR_002834]	NR_002834	DUSP5P
