# Supplementary material for: Regulation of early signaling and gene expression in the α-particle and bystander response of IMR-90 human fibroblasts
Source: BMC Med Genomics. 2010 Jul 29;3:31. doi: 10.1186/1755-8794-3-31 (PMC2919438; doi:10.1186/1755-8794-3-31)
Supplement: Additional file 3 — Class comparison of genes differentially expressed 30 minutes after bystander irradiation. [file 1755-8794-3-31-S3.XLS]

## Sheet: Sheet1
Additional file 3. Genes responding 0.5 hours after 50cGy bystander treatment
Order	Parametric p-value	FDR	Mean Ratio	Unique id	Description	GenBank Accession	Gene symbol
1	5e-06	0.0277304	18.6437	A_23_P129279	ref|Homo sapiens DnaJ (Hsp40) homolog, subfamily A, member 4 (DNAJA4), transcript variant 1, mRNA [NM_018602]	NM_018602	DNAJA4
2	1.09e-05	0.0277304	7.60483	A_24_P77008	ref|Homo sapiens prostaglandin-endoperoxide synthase 2 (prostaglandin G/H synthase and cyclooxygenase) (PTGS2), mRNA [NM_000963]	NM_000963	PTGS2
3	2.02e-05	0.0277304	0.0987128	A_32_P36596	thc|Q8NI85_HUMAN (Q8NI85) OK/SW-CL.4, complete [THC2482196]	THC2482196	THC2482196
4	2.55e-05	0.0277304	6.59532	A_24_P250922	ref|Homo sapiens prostaglandin-endoperoxide synthase 2 (prostaglandin G/H synthase and cyclooxygenase) (PTGS2), mRNA [NM_000963]	NM_000963	PTGS2
5	2.72e-05	0.0277304	0.261536	A_23_P150053	ref|Homo sapiens actin, alpha 2, smooth muscle, aorta (ACTA2), transcript variant 2, mRNA [NM_001613]	NM_001613	ACTA2
6	2.8e-05	0.0277304	5.68916	A_23_P315364	ref|Homo sapiens chemokine (C-X-C motif) ligand 2 (CXCL2), mRNA [NM_002089]	NM_002089	CXCL2
7	2.85e-05	0.0277304	3.63115	A_23_P163079	ref|Homo sapiens GTP cyclohydrolase 1 (GCH1), transcript variant 1, mRNA [NM_000161]	NM_000161	GCH1
8	3.21e-05	0.0277304	3.64715	A_24_P157926	ref|Homo sapiens tumor necrosis factor, alpha-induced protein 3 (TNFAIP3), mRNA [NM_006290]	NM_006290	TNFAIP3
9	5.46e-05	0.0405589	3.03926	A_23_P207476	gb|Homo sapiens sperm associated antigen 9, mRNA (cDNA clone IMAGE:3351321), complete cds. [BC007524]	BC007524	SPAG9
10	6.96e-05	0.0405589	4.27541	A_24_P251764	ref|Homo sapiens chemokine (C-X-C motif) ligand 3 (CXCL3), mRNA [NM_002090]	NM_002090	CXCL3
11	7.2e-05	0.0405589	2.91304	A_24_P935819	gb|Homo sapiens superoxide dismutase 2, mitochondrial, mRNA (cDNA clone MGC:21350 IMAGE:4184203), complete cds. [BC016934]	BC016934	SOD2
12	7.3e-05	0.0405589	0.306295	A_24_P355464	ref|Homo sapiens growth differentiation factor 10 (GDF10), mRNA [NM_004962]	NM_004962	GDF10
13	8.1e-05	0.0405589	3.80989	A_24_P257416	ref|Homo sapiens chemokine (C-X-C motif) ligand 2 (CXCL2), mRNA [NM_002089]	NM_002089	CXCL2
14	8.43e-05	0.0405589	2.89012	A_23_P431853	ens|NADH-ubiquinone oxidoreductase chain 2 (EC 1.6.5.3)(NADH dehydrogenase subunit 2) [Source:UniProtKB/Swiss-Prot;Acc:P03891] [ENST00000361453]	ENST00000361453	ND2
15	8.89e-05	0.0405589	2.96084	A_24_P281853	Unknown	A_24_P281853	A_24_P281853
16	9.39e-05	0.0405589	3.27269	A_23_P72096	ref|Homo sapiens interleukin 1, alpha (IL1A), mRNA [NM_000575]	NM_000575	IL1A
17	0.0001027	0.0407749	4.12138	A_23_P56898	ref|Homo sapiens kynureninase (L-kynurenine hydrolase) (KYNU), transcript variant 1, mRNA [NM_003937]	NM_003937	KYNU
18	0.0001062	0.0407749	0.412702	A_24_P314477	ref|Homo sapiens tubulin, beta 2B (TUBB2B), mRNA [NM_178012]	NM_178012	TUBB2B
19	0.000118	0.0429209	0.357293	A_24_P13083	ref|Homo sapiens tetraspanin 18 (TSPAN18), transcript variant 2, mRNA [NM_130783]	NM_130783	TSPAN18
20	0.0001291	0.0441676	0.345995	A_23_P349966	ref|Homo sapiens transmembrane protein 130 (TMEM130), transcript variant 2, mRNA [NM_152913]	NM_152913	TMEM130
21	0.0001358	0.0441676	4.28812	A_23_P321501	ref|Homo sapiens dehydrogenase/reductase (SDR family) member 2 (DHRS2), transcript variant 1, mRNA [NM_182908]	NM_182908	DHRS2
22	0.0001406	0.0441676	4.08024	A_24_P11506	ref|Homo sapiens kynureninase (L-kynurenine hydrolase) (KYNU), transcript variant 2, mRNA [NM_001032998]	NM_001032998	KYNU
23	0.0001679	0.0471883	3.11652	A_24_P788878	ref|Homo sapiens family with sequence similarity 148, member B (FAM148B), mRNA [NM_001007595]	NM_001007595	FAM148B
24	0.000169	0.0471883	4.93209	A_24_P183150	ref|Homo sapiens chemokine (C-X-C motif) ligand 3 (CXCL3), mRNA [NM_002090]	NM_002090	CXCL3
25	0.0001707	0.0471883	5.3264	A_23_P101054	ref|Homo sapiens keratin 34 (KRT34), mRNA [NM_021013]	NM_021013	KRT34
26	0.0002001	0.0500772	2.90923	A_32_P219135	gb|Homo sapiens cDNA clone IMAGE:30398108. [BC087859]	BC087859	LOC401317
27	0.0002001	0.0500772	0.402243	A_23_P377882	ref|Homo sapiens potassium voltage-gated channel, subfamily H (eag-related), member 2 (KCNH2), transcript variant 2, mRNA [NM_172056]	NM_172056	KCNH2
28	0.0002276	0.0500772	2.63987	A_23_P384965	thc|Q5JPI6_HUMAN (Q5JPI6) Sodium/hydrogen exchanger, partial (9%) [THC2616697]	THC2616697	THC2616697
29	0.0002559	0.0500772	2.97842	A_24_P166527	ref|Homo sapiens tumor necrosis factor, alpha-induced protein 3 (TNFAIP3), mRNA [NM_006290]	NM_006290	TNFAIP3
30	0.0002643	0.0500772	0.350117	A_23_P209636	ref|Homo sapiens CDC42 effector protein (Rho GTPase binding) 3 (CDC42EP3), mRNA [NM_006449]	NM_006449	CDC42EP3
31	0.0002663	0.0500772	3.9151	A_24_P37409	ref|Homo sapiens dual specificity phosphatase 2 (DUSP2), mRNA [NM_004418]	NM_004418	DUSP2
32	0.0002767	0.0500772	4.20821	A_23_P431252	ref|Homo sapiens kelch repeat and BTB (POZ) domain containing 8 (KBTBD8), mRNA [NM_032505]	NM_032505	KBTBD8
33	0.0002776	0.0500772	3.17191	A_23_P79518	ref|Homo sapiens interleukin 1, beta (IL1B), mRNA [NM_000576]	NM_000576	IL1B
34	0.000299	0.0500772	0.339147	A_23_P155596	ref|Homo sapiens flavin containing monooxygenase 3 (FMO3), transcript variant 2, mRNA [NM_001002294]	NM_001002294	FMO3
35	0.0003281	0.0500772	2.89991	A_24_P303091	ref|Homo sapiens chemokine (C-X-C motif) ligand 10 (CXCL10), mRNA [NM_001565]	NM_001565	CXCL10
36	0.0003348	0.0500772	2.5643	A_24_P100382	ref|Homo sapiens glycerol kinase (GK), transcript variant 1, mRNA [NM_203391]	NM_203391	GK
37	0.0003353	0.0500772	0.496505	A_23_P344531	ref|Homo sapiens synaptopodin (SYNPO), transcript variant 1, mRNA [NM_007286]	NM_007286	SYNPO
38	0.000338	0.0500772	3.86642	A_23_P74609	ref|Homo sapiens G0/G1switch 2 (G0S2), mRNA [NM_015714]	NM_015714	G0S2
39	0.0003428	0.0500772	3.90211	A_23_P138194	ref|Homo sapiens neutrophil cytosolic factor 2 (NCF2), transcript variant 1, mRNA [NM_000433]	NM_000433	NCF2
40	0.0003539	0.0500772	0.385522	A_23_P323272	ref|Homo sapiens odd-skipped related 1 (Drosophila) (OSR1), mRNA [NM_145260]	NM_145260	OSR1
41	0.0003595	0.0500772	1.98822	A_32_P205241	ref|Homo sapiens gap junction protein, alpha 3, 46kDa (GJA3), mRNA [NM_021954]	NM_021954	GJA3
42	0.00036	0.0500772	0.510821	A_23_P111995	ref|Homo sapiens lysyl oxidase-like 2 (LOXL2), mRNA [NM_002318]	NM_002318	LOXL2
43	0.0003666	0.0500772	0.318879	A_32_P384246	ref|Homo sapiens complement component 7 (C7), mRNA [NM_000587]	NM_000587	C7
44	0.0003675	0.0500772	3.49644	A_24_P167642	ref|Homo sapiens GTP cyclohydrolase 1 (GCH1), transcript variant 1, mRNA [NM_000161]	NM_000161	GCH1
45	0.0003749	0.0500772	4.17973	A_24_P731648	ref|Homo sapiens solute carrier family 16, member 6 (monocarboxylic acid transporter 7) (SLC16A6), mRNA [NM_004694]	NM_004694	SLC16A6
46	0.0003759	0.0500772	0.328309	A_23_P161837	ref|Homo sapiens murine retrovirus integration site 1 homolog (MRVI1), transcript variant 2, mRNA [NM_130385]	NM_130385	MRVI1
47	0.0003785	0.0500772	2.04307	A_32_P161855	ref|Homo sapiens KIAA1199 (KIAA1199), mRNA [NM_018689]	NM_018689	KIAA1199
48	0.0003901	0.0500772	3.13844	A_24_P592591	Unknown	A_24_P592591	A_24_P592591
49	0.0003985	0.0500772	2.66015	A_32_P79396	ref|Homo sapiens nicotinamide phosphoribosyltransferase (NAMPT), mRNA [NM_005746]	NM_005746	NAMPT
50	0.0003986	0.0500772	2.3961	A_23_P90172	ref|Homo sapiens protein phosphatase 1, regulatory (inhibitor) subunit 15A (PPP1R15A), mRNA [NM_014330]	NM_014330	PPP1R15A
51	0.0004035	0.0500772	0.478648	A_23_P97700	ref|Homo sapiens thioredoxin interacting protein (TXNIP), mRNA [NM_006472]	NM_006472	TXNIP
52	0.0004154	0.0500772	0.40892	A_24_P87036	ref|Homo sapiens anoctamin 1, calcium activated chloride channel (ANO1), mRNA [NM_018043]	NM_018043	ANO1
53	0.0004184	0.0500772	12.048	A_32_P87013	ref|Homo sapiens interleukin 8 (IL8), mRNA [NM_000584]	NM_000584	IL8
54	0.0004193	0.0500772	0.427224	A_23_P43164	ref|Homo sapiens sulfatase 1 (SULF1), transcript variant 3, mRNA [NM_015170]	NM_015170	SULF1
55	0.0004614	0.0500772	2.46754	A_23_P11685	ref|Homo sapiens phospholipase A2, group IVA (cytosolic, calcium-dependent) (PLA2G4A), mRNA [NM_024420]	NM_024420	PLA2G4A
56	0.0004623	0.0500772	4.21996	A_23_P108842	ref|Homo sapiens dual specificity phosphatase 2 (DUSP2), mRNA [NM_004418]	NM_004418	DUSP2
57	0.0004658	0.0500772	11.574	A_23_P15174	ref|Homo sapiens metallothionein 1F (MT1F), mRNA [NM_005949]	NM_005949	MT1F
58	0.00047	0.0500772	0.442053	A_23_P432573	ref|Homo sapiens MAS-related GPR, member F (MRGPRF), transcript variant 2, mRNA [NM_145015]	NM_145015	MRGPRF
59	0.0004736	0.0500772	1.99773	A_23_P87879	ref|Homo sapiens CD69 molecule (CD69), mRNA [NM_001781]	NM_001781	CD69
60	0.0004811	0.0500772	0.270739	A_23_P19754	ref|Homo sapiens carboxypeptidase A4 (CPA4), mRNA [NM_016352]	NM_016352	CPA4
61	0.0004836	0.0500772	0.492354	A_24_P683917	gb|Homo sapiens cDNA FLJ12424 fis, clone MAMMA1003099. [AK022486]	AK022486	FLNB
62	0.0004928	0.0500772	2.27792	A_23_P56938	ref|Homo sapiens v-rel reticuloendotheliosis viral oncogene homolog (avian) (REL), mRNA [NM_002908]	NM_002908	REL
63	0.0004943	0.0500772	0.401629	A_24_P364591	ref|Homo sapiens fibulin 5 (FBLN5), mRNA [NM_006329]	NM_006329	FBLN5
64	0.0004944	0.0500772	2.55136	A_24_P408772	ref|Homo sapiens nicotinamide phosphoribosyltransferase (NAMPT), mRNA [NM_005746]	NM_005746	NAMPT
65	0.0005168	0.0500772	2.67758	A_23_P253345	ref|Homo sapiens chromosome 8 open reading frame 4 (C8orf4), mRNA [NM_020130]	NM_020130	C8orf4
66	0.0005262	0.0500772	2.37945	A_23_P139500	ref|Homo sapiens basic helix-loop-helix domain containing, class B, 3 (BHLHB3), mRNA [NM_030762]	NM_030762	BHLHE41
67	0.0005564	0.0500772	6.28169	A_23_P380318	ref|Homo sapiens early growth response 4 (EGR4), mRNA [NM_001965]	NM_001965	EGR4
68	0.0005575	0.0500772	3.19847	A_23_P63209	ref|Homo sapiens hydroxysteroid (11-beta) dehydrogenase 1 (HSD11B1), transcript variant 2, mRNA [NM_181755]	NM_181755	HSD11B1
69	0.0005722	0.0500772	1.91891	A_23_P324754	ref|Homo sapiens KIAA1199 (KIAA1199), mRNA [NM_018689]	NM_018689	KIAA1199
70	0.0005769	0.0500772	0.483547	A_23_P75529	ref|Homo sapiens PBX/knotted 1 homeobox 2 (PKNOX2), mRNA [NM_022062]	NM_022062	PKNOX2
71	0.0005837	0.0500772	2.62941	A_23_P425681	ref|Homo sapiens cholecystokinin (CCK), mRNA [NM_000729]	NM_000729	CCK
72	0.000588	0.0500772	0.436277	A_23_P425750	ref|Homo sapiens armadillo repeat containing 6 (ARMC6), mRNA [NM_033415]	NM_033415	ARMC6
73	0.0005925	0.0500772	2.30691	A_23_P92334	ref|Homo sapiens transmembrane protein 156 (TMEM156), mRNA [NM_024943]	NM_024943	TMEM156
74	0.0005933	0.0500772	3.31216	A_24_P933828	gb|Homo sapiens cDNA clone IMAGE:30398108. [BC087859]	BC087859	LOC401317
75	0.0005974	0.0500772	4.96924	A_23_P414343	ref|Homo sapiens metallothionein 1H (MT1H), mRNA [NM_005951]	NM_005951	MT1H
76	0.0006072	0.0500772	1.89377	A_32_P437735	gb|Homo sapiens cDNA FLJ30877 fis, clone FEBRA2004443. [AK055439]	AK055439	LOC256021
77	0.0006181	0.0500772	2.14573	A_23_P324633	ref|Homo sapiens chromosome 9 open reading frame 72 (C9orf72), transcript variant 1, mRNA [NM_018325]	NM_018325	C9orf72
78	0.0006206	0.0500772	2.50243	A_24_P671115	gb|Homo sapiens, clone IMAGE:4332461, mRNA. [BC018675]	BC018675	BC018675
79	0.0006217	0.0500772	0.466704	A_23_P38085	ref|Homo sapiens calcium regulated heat stable protein 1, 24kDa (CARHSP1), transcript variant 2, mRNA [NM_001042476]	NM_001042476	CARHSP1
80	0.0006239	0.0500772	5.08201	A_23_P303242	ref|Homo sapiens metallothionein 1X (MT1X), mRNA [NM_005952]	NM_005952	MT1X
81	0.0006315	0.0500772	0.419277	A_24_P237778	ref|Homo sapiens mannosidase, alpha, class 1C, member 1 (MAN1C1), mRNA [NM_020379]	NM_020379	MAN1C1
82	0.0006325	0.0500772	2.56162	A_23_P253350	ref|Homo sapiens chromosome 8 open reading frame 4 (C8orf4), mRNA [NM_020130]	NM_020130	C8orf4
83	0.0006326	0.0500772	5.47586	A_24_P125096	ref|Homo sapiens metallothionein 1X (MT1X), mRNA [NM_005952]	NM_005952	MT1X
84	0.0006475	0.0500772	4.0917	A_23_P152791	ref|Homo sapiens solute carrier family 16, member 6 (monocarboxylic acid transporter 7) (SLC16A6), mRNA [NM_004694]	NM_004694	SLC16A6
85	0.0006634	0.0500772	1.89583	A_23_P85521	ref|Homo sapiens zinc finger, RAN-binding domain containing 2 (ZRANB2), transcript variant 1, mRNA [NM_203350]	NM_203350	ZRANB2
86	0.0006643	0.0500772	1.93694	A_24_P278156	ref|Homo sapiens transmembrane protein 38B (TMEM38B), mRNA [NM_018112]	NM_018112	TMEM38B
87	0.0006717	0.0500772	2.58756	A_23_P7144	ref|Homo sapiens chemokine (C-X-C motif) ligand 1 (melanoma growth stimulating activity, alpha) (CXCL1), mRNA [NM_001511]	NM_001511	CXCL1
88	0.0006763	0.0500772	2.65126	A_23_P326160	ref|Homo sapiens zinc finger CCCH-type containing 12A (ZC3H12A), mRNA [NM_025079]	NM_025079	ZC3H12A
89	0.0006838	0.0500772	0.426815	A_23_P54144	ref|Homo sapiens bone morphogenetic protein 4 (BMP4), transcript variant 1, mRNA [NM_001202]	NM_001202	BMP4
90	0.0006845	0.0500772	2.1718	A_23_P42257	ref|Homo sapiens immediate early response 3 (IER3), mRNA [NM_003897]	NM_003897	IER3
91	0.0006879	0.0500772	2.97642	A_24_P409760	Unknown	A_24_P409760	A_24_P409760
92	0.0006914	0.0500772	0.428961	A_23_P8452	ref|Homo sapiens LFNG O-fucosylpeptide 3-beta-N-acetylglucosaminyltransferase (LFNG), transcript variant 1, mRNA [NM_001040167]	NM_001040167	LFNG
93	0.0007017	0.0500772	0.404676	A_32_P24832	ref|Homo sapiens olfactomedin-like 3 (OLFML3), mRNA [NM_020190]	NM_020190	OLFML3
94	0.0007027	0.0500772	0.315178	A_23_P61778	ref|Homo sapiens nucleoredoxin (NXN), mRNA [NM_022463]	NM_022463	NXN
95	0.0007101	0.0500772	13.0101	A_24_P245379	ref|Homo sapiens serpin peptidase inhibitor, clade B (ovalbumin), member 2 (SERPINB2), transcript variant 2, mRNA [NM_002575]	NM_002575	SERPINB2
96	0.0007127	0.0500772	5.86624	A_23_P206707	ref|Homo sapiens metallothionein 1G (MT1G), mRNA [NM_005950]	NM_005950	MT1G
97	0.0007273	0.0500772	2.09154	A_23_P206284	ref|Homo sapiens G protein-coupled receptor 56 (GPR56), transcript variant 3, mRNA [NM_201525]	NM_201525	GPR56
98	0.0007401	0.0500772	0.344342	A_23_P168403	ref|Homo sapiens potassium voltage-gated channel, subfamily H (eag-related), member 2 (KCNH2), transcript variant 1, mRNA [NM_000238]	NM_000238	KCNH2
99	0.0007405	0.0500772	2.44802	A_23_P134176	ref|Homo sapiens superoxide dismutase 2, mitochondrial (SOD2), nuclear gene encoding mitochondrial protein, transcript variant 2, mRNA [NM_001024465]	NM_001024465	SOD2
100	0.0007411	0.0500772	0.54413	A_23_P20566	ref|Homo sapiens tropomyosin 2 (beta) (TPM2), transcript variant 2, mRNA [NM_213674]	NM_213674	TPM2
101	0.0007531	0.0500772	0.390019	A_23_P85783	ref|Homo sapiens phosphoglycerate dehydrogenase (PHGDH), mRNA [NM_006623]	NM_006623	PHGDH
102	0.000754	0.0500772	0.541047	A_23_P141376	ref|Homo sapiens polymerase I and transcript release factor (PTRF), mRNA [NM_012232]	NM_012232	PTRF
103	0.0007695	0.0500772	0.524126	A_24_P274219	ref|Homo sapiens EPH receptor A4 (EPHA4), mRNA [NM_004438]	NM_004438	EPHA4
104	0.0007746	0.0500772	0.545016	A_23_P333852	ref|Homo sapiens tubulin tyrosine ligase-like family, member 11 (TTLL11), transcript variant 2, mRNA [NM_194252]	NM_194252	TTLL11
105	0.0007817	0.0500772	4.89137	A_23_P60933	ref|Homo sapiens metallothionein 1G (MT1G), mRNA [NM_005950]	NM_005950	MT1G
106	0.0007904	0.0500772	0.529498	A_23_P407840	ref|Homo sapiens fibronectin type III domain containing 1 (FNDC1), mRNA [NM_032532]	NM_032532	FNDC1
107	0.0007905	0.0500772	0.540048	A_23_P76914	ref|Homo sapiens SIX homeobox 1 (SIX1), mRNA [NM_005982]	NM_005982	SIX1
108	0.0007948	0.0500772	0.531127	A_23_P22224	ref|Homo sapiens eukaryotic translation initiation factor 4E binding protein 1 (EIF4EBP1), mRNA [NM_004095]	NM_004095	EIF4EBP1
109	0.0008092	0.0500772	2.6174	A_23_P305060	ref|Homo sapiens nicotinamide phosphoribosyltransferase (NAMPT), mRNA [NM_005746]	NM_005746	NAMPT
110	0.0008111	0.0500772	3.34974	A_23_P166408	ref|Homo sapiens oncostatin M (OSM), mRNA [NM_020530]	NM_020530	OSM
111	0.0008129	0.0500772	1.85283	A_24_P487766	Unknown	A_24_P487766	A_24_P487766
112	0.000813	0.0500772	2.26409	A_32_P78121	gb|CD743044 UI-H-FT1-bjx-e-03-0-UI.s1 NCI_CGAP_FT1 Homo sapiens cDNA clone UI-H-FT1-bjx-e-03-0-UI 3', mRNA sequence [CD743044]	CD743044	CD743044
113	0.0008188	0.0500772	0.487584	A_23_P158593	ref|Homo sapiens collagen, type V, alpha 1 (COL5A1), mRNA [NM_000093]	NM_000093	COL5A1
114	0.0008339	0.0502961	0.540081	A_23_P121064	ref|Homo sapiens pentraxin-related gene, rapidly induced by IL-1 beta (PTX3), mRNA [NM_002852]	NM_002852	PTX3
115	0.0008467	0.0502961	2.92323	A_24_P361896	ref|Homo sapiens metallothionein 2A (MT2A), mRNA [NM_005953]	NM_005953	MT2A
116	0.0008615	0.0502961	2.3202	A_23_P160466	ref|Homo sapiens solute carrier family 19 (thiamine transporter), member 2 (SLC19A2), mRNA [NM_006996]	NM_006996	SLC19A2
117	0.000863	0.0502961	2.27681	A_23_P10211	ref|Homo sapiens solute carrier family 2 (facilitated glucose transporter), member 13 (SLC2A13), mRNA [NM_052885]	NM_052885	SLC2A13
118	0.0008649	0.0502961	0.313537	A_23_P52227	ref|Homo sapiens growth differentiation factor 10 (GDF10), mRNA [NM_004962]	NM_004962	GDF10
119	0.0008697	0.0502961	5.86161	A_23_P420942	gb|Homo sapiens unknown mRNA. [AF495759]	AF495759	MT1E
120	0.0008744	0.0502961	2.25775	A_23_P87150	ref|Homo sapiens leupaxin (LPXN), mRNA [NM_004811]	NM_004811	LPXN
121	0.0008806	0.0502961	4.96147	A_23_P37983	ref|Homo sapiens metallothionein 1B (MT1B), mRNA [NM_005947]	NM_005947	MT1B
122	0.0009127	0.0506556	0.497408	A_23_P25030	ref|Homo sapiens hydroxysteroid (17-beta) dehydrogenase 6 homolog (mouse) (HSD17B6), mRNA [NM_003725]	NM_003725	HSD17B6
123	0.0009179	0.0506556	2.52361	A_23_P5342	ref|Homo sapiens low density lipoprotein-related protein 1B (deleted in tumors) (LRP1B), mRNA [NM_018557]	NM_018557	LRP1B
124	0.000921	0.0506556	1.91562	A_24_P261083	ref|Homo sapiens oxidative stress induced growth inhibitor family member 2 (OSGIN2), transcript variant 2, mRNA [NM_004337]	NM_004337	OSGIN2
125	0.0009225	0.0506556	4.91869	A_23_P427703	ref|Homo sapiens metallothionein 1L (gene/pseudogene) (MT1L), non-coding RNA [NR_001447]	NR_001447	MT1L
126	0.0009255	0.0506556	0.427104	A_23_P213857	ref|Homo sapiens complement component 7 (C7), mRNA [NM_000587]	NM_000587	C7
127	0.0009438	0.0506556	0.517116	A_23_P119899	ref|Homo sapiens EPH receptor A4 (EPHA4), mRNA [NM_004438]	NM_004438	EPHA4
128	0.0009522	0.0506556	0.511475	A_23_P74359	ref|Homo sapiens cysteine and glycine-rich protein 1 (CSRP1), mRNA [NM_004078]	NM_004078	CSRP1
129	0.0009526	0.0506556	0.472716	A_23_P354694	ref|Homo sapiens WNT1 inducible signaling pathway protein 1 (WISP1), transcript variant 1, mRNA [NM_003882]	NM_003882	WISP1
130	0.0009653	0.0506556	2.75976	A_23_P13094	ref|Homo sapiens matrix metallopeptidase 10 (stromelysin 2) (MMP10), mRNA [NM_002425]	NM_002425	MMP10
131	0.0009666	0.0506556	0.41941	A_24_P925342	gb|Homo sapiens mRNA for mannosidase, alpha, class 1C, member 1 variant protein. [AB209275]	AB209275	MAN1C1
132	0.0009819	0.0506556	0.549302	A_32_P117016	gb|Homo sapiens cDNA FLJ36769 fis, clone ADIPS2000245. [AK094088]	AK094088	AK094088
133	0.0009893	0.0506556	0.43746	A_24_P100517	ref|Homo sapiens chromosome 9 open reading frame 140 (C9orf140), mRNA [NM_178448]	NM_178448	C9orf140
134	0.0009984	0.0506556	1.95308	A_23_P97481	ref|Homo sapiens tubulin tyrosine ligase-like family, member 7 (TTLL7), mRNA [NM_024686]	NM_024686	TTLL7
135	0.0009986	0.0506556	2.23932	A_23_P23221	ref|Homo sapiens growth arrest and DNA-damage-inducible, alpha (GADD45A), mRNA [NM_001924]	NM_001924	GADD45A
136	0.0010004	0.0506556	3.03652	A_32_P157846	ref|Homo sapiens dual specificity phosphatase 5 pseudogene (DUSP5P), non-coding RNA [NR_002834]	NR_002834	DUSP5P
137	0.0010075	0.0506556	0.450274	A_23_P357104	ref|Homo sapiens annexin A6 (ANXA6), transcript variant 1, mRNA [NM_001155]	NM_001155	ANXA6
138	0.0010115	0.0506556	5.85269	A_23_P206724	ref|Homo sapiens metallothionein 1E (MT1E), mRNA [NM_175617]	NM_175617	MT1E
139	0.0010249	0.0509574	2.18986	A_23_P80974	ref|Homo sapiens tryptophan 2,3-dioxygenase (TDO2), mRNA [NM_005651]	NM_005651	TDO2
140	0.0010384	0.0510799	0.446594	A_23_P151805	ref|Homo sapiens fibulin 5 (FBLN5), mRNA [NM_006329]	NM_006329	FBLN5
141	0.001056	0.0510799	1.97587	A_23_P122724	ref|Homo sapiens vanin 2 (VNN2), transcript variant 1, mRNA [NM_004665]	NM_004665	VNN2
142	0.0010584	0.0510799	2.39516	A_23_P76538	ref|Homo sapiens tescalcin (TESC), mRNA [NM_017899]	NM_017899	TESC
143	0.0010594	0.0510799	0.534967	A_23_P9135	ref|Homo sapiens contactin associated protein-like 3 (CNTNAP3), mRNA [NM_033655]	NM_033655	CNTNAP3
144	0.0010727	0.0510799	0.534681	A_23_P396666	ref|Homo sapiens TBC1 domain family, member 2B (TBC1D2B), transcript variant 2, mRNA [NM_015079]	NM_015079	TBC1D2B
145	0.0010782	0.0510799	6.29096	A_23_P161698	ref|Homo sapiens matrix metallopeptidase 3 (stromelysin 1, progelatinase) (MMP3), mRNA [NM_002422]	NM_002422	MMP3
146	0.0010791	0.0510799	1.7795	A_23_P121987	ref|Homo sapiens thymic stromal lymphopoietin (TSLP), transcript variant 1, mRNA [NM_033035]	NM_033035	TSLP
147	0.0010935	0.0514094	0.554408	A_24_P548881	thc|Q7QB29_ANOGA (Q7QB29) ENSANGP00000012888 (Fragment), partial (10%) [THC2621221]	THC2621221	THC2621221
148	0.0011036	0.0515336	2.17812	A_23_P168974	gb|Homo sapiens cDNA FLJ46804 fis, clone TRACH3032570, highly similar to Homo sapiens syndecan binding protein (syntenin) (SDCBP). [AK128645]	AK128645	SDCBP
149	0.0011167	0.0517954	1.9652	A_32_P172848	ref|Homo sapiens glycerol kinase (GK), transcript variant 2, mRNA [NM_000167]	NM_000167	GK
150	0.0011639	0.0535671	3.13062	A_24_P932388	Unknown	THC2704047	THC2704047
151	0.0011704	0.0535671	0.465446	A_23_P36364	ref|Homo sapiens Thy-1 cell surface antigen (THY1), mRNA [NM_006288]	NM_006288	THY1
152	0.0012201	0.0538931	0.340682	A_23_P142796	ref|Homo sapiens LIM and senescent cell antigen-like domains 2 (LIMS2), transcript variant 2, mRNA [NM_017980]	NM_017980	LIMS2
153	0.0012228	0.0538931	2.83234	A_32_P165477	ref|Homo sapiens solute carrier family 7, (cationic amino acid transporter, y+ system) member 11 (SLC7A11), mRNA [NM_014331]	NM_014331	SLC7A11
154	0.0012291	0.0538931	0.472061	A_23_P258493	ref|Homo sapiens lamin B1 (LMNB1), mRNA [NM_005573]	NM_005573	LMNB1
155	0.0012295	0.0538931	0.562701	A_24_P406754	ref|Homo sapiens lysyl oxidase-like 4 (LOXL4), mRNA [NM_032211]	NM_032211	LOXL4
156	0.0012426	0.0538931	2.37568	A_23_P46936	ref|Homo sapiens early growth response 2 (Krox-20 homolog, Drosophila) (EGR2), transcript variant 1, mRNA [NM_000399]	NM_000399	EGR2
157	0.0012478	0.0538931	3.61078	A_23_P86012	ref|Homo sapiens laminin, beta 3 (LAMB3), transcript variant 2, mRNA [NM_001017402]	NM_001017402	LAMB3
158	0.0012506	0.0538931	0.478499	A_23_P71328	ref|Homo sapiens matrilin 2 (MATN2), transcript variant 2, mRNA [NM_030583]	NM_030583	MATN2
159	0.001262	0.0538931	4.57462	A_23_P163782	ref|Homo sapiens metallothionein 1H (MT1H), mRNA [NM_005951]	NM_005951	MT1H
160	0.0012634	0.0538931	2.47765	A_24_P118142	ens|Putative heat shock protein HSP 90-alpha A4 (Heat shock protein 90-alpha D)(Heat shock protein 90Ad)(Heat shock 90 kDa protein 1 alpha-like 2) [Source:UniProtKB/Swiss-Prot;Acc:Q58FG1] [ENST00000378770]	ENST00000378770	ENST00000378770
161	0.001264	0.0538931	2.58573	A_24_P212481	ref|Homo sapiens multiple C2 domains, transmembrane 1 (MCTP1), transcript variant L, mRNA [NM_024717]	NM_024717	MCTP1
162	0.0012688	0.0538931	5.89436	A_23_P110204	ref|Homo sapiens chemokine (C-X-C motif) ligand 5 (CXCL5), mRNA [NM_002994]	NM_002994	CXCL5
163	0.0012711	0.0538931	0.453064	A_23_P24077	ref|Homo sapiens chromosome 10 open reading frame 54 (C10orf54), mRNA [NM_022153]	NM_022153	C10orf54
164	0.0012939	0.0541098	0.385819	A_23_P39955	ref|Homo sapiens actin, gamma 2, smooth muscle, enteric (ACTG2), mRNA [NM_001615]	NM_001615	ACTG2
165	0.001299	0.0541098	4.32272	A_23_P1691	ref|Homo sapiens matrix metallopeptidase 1 (interstitial collagenase) (MMP1), mRNA [NM_002421]	NM_002421	MMP1
166	0.0012997	0.0541098	2.50351	A_32_P42684	ref|Homo sapiens solute carrier family 7, (cationic amino acid transporter, y+ system) member 11 (SLC7A11), mRNA [NM_014331]	NM_014331	SLC7A11
167	0.0013278	0.0549487	0.528084	A_23_P76749	ref|Homo sapiens UDP-N-acetyl-alpha-D-galactosamine:polypeptide N-acetylgalactosaminyltransferase-like 1 (GALNTL1), mRNA [NM_020692]	NM_020692	GALNTL1
168	0.0013436	0.0550481	1.92196	A_23_P97218	gb|full-length cDNA clone CS0DF018YM18 of Fetal brain of Homo sapiens (human). [CR596670]	CR596670	CR596670
169	0.0013538	0.0550481	0.488845	A_23_P157865	ref|Homo sapiens tenascin C (TNC), mRNA [NM_002160]	NM_002160	TNC
170	0.0013541	0.0550481	1.88141	A_23_P22444	ref|Homo sapiens complement factor properdin (CFP), mRNA [NM_002621]	NM_002621	CFP
171	0.0014027	0.056401	3.817	A_24_P160380	ref|Homo sapiens PDZ and LIM domain 2 (mystique) (PDLIM2), transcript variant 1, mRNA [NM_176871]	NM_176871	PDLIM2
172	0.0014037	0.056401	2.45135	A_24_P734060	gb|Homo sapiens mRNA; cDNA DKFZp686D0720 (from clone DKFZp686D0720). [AL832183]	AL832183	LOC284454
173	0.0014463	0.0564172	2.11306	A_23_P378722	ref|Homo sapiens spermidine/spermine N1-acetyltransferase 1 (SAT1), mRNA [NM_002970]	NM_002970	SAT1
174	0.0014472	0.0564172	0.548686	A_24_P911678	ref|Homo sapiens phosphodiesterase 5A, cGMP-specific (PDE5A), transcript variant 2, mRNA [NM_033430]	NM_033430	PDE5A
175	0.001471	0.0564172	0.560903	A_23_P348138	ref|Homo sapiens megakaryoblastic leukemia (translocation) 1 (MKL1), mRNA [NM_020831]	NM_020831	MKL1
176	0.0014734	0.0564172	2.03214	A_23_P162866	ref|Homo sapiens heat shock protein 90kDa alpha (cytosolic), class A member 1 (HSP90AA1), transcript variant 2, mRNA [NM_005348]	NM_005348	HSP90AA1
177	0.0014743	0.0564172	0.514458	A_23_P72770	ref|Homo sapiens ubiquitin specific peptidase 44 (USP44), transcript variant 1, mRNA [NM_032147]	NM_032147	USP44
178	0.0014761	0.0564172	0.347678	A_23_P202034	gb|PREDICTED: Homo sapiens guanylate cyclase 2G homolog (mouse) pseudogene (GUCY2G), mRNA [XM_001718434]	XM_001718434	GUCY2G
179	0.0014785	0.0564172	0.458133	A_23_P394395	ref|Homo sapiens junctophilin 2 (JPH2), transcript variant 1, mRNA [NM_020433]	NM_020433	JPH2
180	0.0014829	0.0564172	1.96947	A_23_P103951	Unknown	A_23_P103951	A_23_P103951
181	0.0014907	0.0564172	2.27107	A_24_P145377	ref|Homo sapiens heat shock protein 90kDa alpha (cytosolic), class A member 1 (HSP90AA1), transcript variant 1, mRNA [NM_001017963]	NM_001017963	HSP90AA1
182	0.0014919	0.0564172	2.82028	A_24_P201360	ref|Homo sapiens acyl-CoA synthetase long-chain family member 5 (ACSL5), transcript variant 3, mRNA [NM_203380]	NM_203380	ACSL5
183	0.0014939	0.0564172	2.60973	A_23_P16523	ref|Homo sapiens growth differentiation factor 15 (GDF15), mRNA [NM_004864]	NM_004864	GDF15
184	0.0015074	0.0566176	0.459628	A_24_P11315	ref|Homo sapiens olfactomedin-like 3 (OLFML3), mRNA [NM_020190]	NM_020190	OLFML3
185	0.0015312	0.0567782	0.348778	A_23_P416965	ref|Homo sapiens family with sequence similarity 149, member A (FAM149A), transcript variant 1, mRNA [NM_015398]	NM_015398	FAM149A
186	0.0015481	0.0567782	2.01689	A_23_P388993	ref|Homo sapiens zinc finger CCCH-type containing 12C (ZC3H12C), mRNA [NM_033390]	NM_033390	ZC3H12C
187	0.0015519	0.0567782	2.73133	A_24_P200420	ref|Homo sapiens solute carrier family 7, (cationic amino acid transporter, y+ system) member 11 (SLC7A11), mRNA [NM_014331]	NM_014331	SLC7A11
188	0.0015603	0.0567782	0.576495	A_24_P117620	ref|Homo sapiens calcium/calmodulin-dependent protein kinase II inhibitor 1 (CAMK2N1), mRNA [NM_018584]	NM_018584	CAMK2N1
189	0.0015644	0.0567782	7.3869	A_23_P66241	ref|Homo sapiens metallothionein 1M (MT1M), mRNA [NM_176870]	NM_176870	MT1M
190	0.0015702	0.0567782	1.87671	A_23_P96556	ref|Homo sapiens glycerol kinase (GK), transcript variant 1, mRNA [NM_203391]	NM_203391	GK
191	0.0015767	0.0567782	1.74967	A_24_P144254	Unknown	A_24_P144254	A_24_P144254
192	0.0015774	0.0567782	0.555242	A_23_P149992	ref|Homo sapiens PDZ and LIM domain 1 (PDLIM1), mRNA [NM_020992]	NM_020992	PDLIM1
193	0.0016444	0.0588832	14.9208	A_23_P153185	ref|Homo sapiens serpin peptidase inhibitor, clade B (ovalbumin), member 2 (SERPINB2), transcript variant 2, mRNA [NM_002575]	NM_002575	SERPINB2
194	0.0016661	0.0590518	2.09434	A_23_P114084	ref|Homo sapiens phosphate regulating endopeptidase homolog, X-linked (PHEX), mRNA [NM_000444]	NM_000444	PHEX
195	0.0016662	0.0590518	2.13849	A_23_P137016	ref|Homo sapiens spermidine/spermine N1-acetyltransferase 1 (SAT1), mRNA [NM_002970]	NM_002970	SAT1
196	0.0016828	0.0591154	0.40806	A_23_P91262	ref|Homo sapiens prostaglandin I2 (prostacyclin) synthase (PTGIS), mRNA [NM_000961]	NM_000961	PTGIS
197	0.0016851	0.0591154	2.51792	A_23_P218918	ref|Homo sapiens fibroblast growth factor 2 (basic) (FGF2), mRNA [NM_002006]	NM_002006	FGF2
198	0.0017041	0.05948	2.54339	A_23_P46141	ref|Homo sapiens cathepsin S (CTSS), mRNA [NM_004079]	NM_004079	CTSS
199	0.0017129	0.0594867	0.540528	A_23_P429555	ref|Homo sapiens neuropilin 2 (NRP2), transcript variant 4, mRNA [NM_018534]	NM_018534	NRP2
200	0.0017417	0.0595001	1.80788	A_24_P75948	Unknown	A_24_P75948	A_24_P75948
201	0.0017455	0.0595001	1.98066	A_32_P44932	Unknown	THC2577566	THC2577566
202	0.0017517	0.0595001	3.14436	A_32_P206308	gb|AGENCOURT_14380583 NIH_MGC_179 Homo sapiens cDNA clone IMAGE:30393427 5', mRNA sequence [CD556746]	CD556746	CD556746
203	0.0017722	0.0595001	0.489022	A_23_P65812	ref|Homo sapiens SMAD family member 6 (SMAD6), transcript variant 1, mRNA [NM_005585]	NM_005585	SMAD6
204	0.0017762	0.0595001	0.373079	A_32_P150130	ref|Homo sapiens pleckstrin homology domain containing, family A (phosphoinositide binding specific) member 2 (PLEKHA2), mRNA [NM_021623]	NM_021623	PLEKHA2
205	0.001785	0.0595001	1.79592	A_23_P165624	ref|Homo sapiens tumor necrosis factor, alpha-induced protein 6 (TNFAIP6), mRNA [NM_007115]	NM_007115	TNFAIP6
206	0.0017954	0.0595001	2.08239	A_23_P135123	gb|BG216229 RST35803 Athersys RAGE Library Homo sapiens cDNA, mRNA sequence [BG216229]	BG216229	BG216229
207	0.0018006	0.0595001	0.560178	A_23_P123413	ref|Homo sapiens thymocyte selection-associated high mobility group box (TOX), mRNA [NM_014729]	NM_014729	TOX
208	0.0018011	0.0595001	1.90385	A_24_P921446	gb|Homo sapiens epithelial membrane protein 1, mRNA (cDNA clone IMAGE:4691099), partial cds. [BC017854]	BC017854	EMP1
209	0.0018116	0.0595001	1.71033	A_23_P93269	ref|Homo sapiens zinc finger protein 165 (ZNF165), mRNA [NM_003447]	NM_003447	ZNF165
210	0.0018142	0.0595001	0.484184	A_23_P19030	ref|Homo sapiens arylsulfatase family, member I (ARSI), mRNA [NM_001012301]	NM_001012301	ARSI
211	0.0018166	0.0595001	0.364099	A_32_P54553	ens|Putative ubiquitin carboxyl-terminal hydrolase 41 (EC 3.1.2.15)(Ubiquitin thioesterase 41)(Ubiquitin-specific-processing protease 41)(Deubiquitinating enzyme 41) [Source:UniProtKB/Swiss-Prot;Acc:Q3LFD5] [ENST00000292729]	ENST00000292729	USP41
212	0.0018269	0.0595552	1.79657	A_24_P208567	ref|Homo sapiens interleukin 18 receptor 1 (IL18R1), mRNA [NM_003855]	NM_003855	IL18R1
213	0.0018454	0.0598759	0.438539	A_23_P83818	ref|Homo sapiens collagen, type V, alpha 1 (COL5A1), mRNA [NM_000093]	NM_000093	COL5A1
214	0.0018554	0.059919	1.93429	A_24_P393958	ref|Homo sapiens DnaJ (Hsp40) homolog, subfamily B, member 4 (DNAJB4), mRNA [NM_007034]	NM_007034	DNAJB4
215	0.0018841	0.0604205	0.430057	A_24_P607904	gb|Homo sapiens cDNA: FLJ23173 fis, clone LNG10019. [AK026826]	AK026826	ITGA9
216	0.0018987	0.0604205	2.0056	A_23_P106844	ref|Homo sapiens metallothionein 2A (MT2A), mRNA [NM_005953]	NM_005953	MT2A
217	0.0019022	0.0604205	0.483897	A_23_P138885	ref|Homo sapiens fin bud initiation factor homolog (zebrafish) (FIBIN), mRNA [NM_203371]	NM_203371	FIBIN
218	0.0019059	0.0604205	4.2449	A_23_P152002	ref|Homo sapiens BCL2-related protein A1 (BCL2A1), transcript variant 1, mRNA [NM_004049]	NM_004049	BCL2A1
219	0.0019224	0.0604807	0.544702	A_23_P204998	ref|Homo sapiens FERM, RhoGEF (ARHGEF) and pleckstrin domain protein 1 (chondrocyte-derived) (FARP1), transcript variant 1, mRNA [NM_005766]	NM_005766	FARP1
220	0.0019253	0.0604807	0.539915	A_23_P208567	Unknown	THC2570737	THC2570737
221	0.0019534	0.0610857	3.63372	A_23_P54840	ref|Homo sapiens metallothionein 1A (MT1A), mRNA [NM_005946]	NM_005946	MT1A
222	0.0019946	0.0620932	0.464115	A_24_P943894	ref|Homo sapiens signal peptide, CUB domain, EGF-like 3 (SCUBE3), mRNA [NM_152753]	NM_152753	SCUBE3
223	0.0020186	0.0624509	0.363118	A_24_P944054	gb|Homo sapiens mRNA for FLJ00404 protein. [AK090482]	AK090482	CXCL12
224	0.0020269	0.0624509	0.479118	A_23_P114582	thc|Q8K2W0_MOUSE (Q8K2W0) Procollagen, type IX, alpha 2, partial (3%) [THC2532155]	THC2532155	THC2532155
225	0.0020332	0.0624509	2.04833	A_32_P377880	ens|Glial cell line-derived neurotrophic factor Precursor (Astrocyte-derived trophic factor)(ATF)(hGDNF) [Source:UniProtKB/Swiss-Prot;Acc:P39905] [ENST00000381826]	ENST00000381826	GDNF
226	0.0020639	0.0631133	1.67191	A_23_P256033	ref|Homo sapiens eukaryotic translation elongation factor 1 alpha 2 (EEF1A2), mRNA [NM_001958]	NM_001958	EEF1A2
227	0.0020775	0.0632494	2.06593	A_24_P937095	gb|Human hbc647 mRNA sequence. [U68494]	U68494	U68494
228	0.0020923	0.0634205	0.499896	A_24_P395610	ref|Homo sapiens growth arrest-specific 7 (GAS7), transcript variant c, mRNA [NM_201433]	NM_201433	GAS7
229	0.002102	0.0634363	1.78504	A_23_P436259	gb|Homo sapiens cDNA FLJ30999 fis, clone HLUNG1000110. [AK055561]	AK055561	ERN1
230	0.0021341	0.0641251	1.89625	A_24_P243749	ref|Homo sapiens pyruvate dehydrogenase kinase, isozyme 4 (PDK4), mRNA [NM_002612]	NM_002612	PDK4
231	0.0021612	0.064296	0.493411	A_23_P108216	ref|Homo sapiens FXYD domain containing ion transport regulator 1 (FXYD1), transcript variant a, mRNA [NM_005031]	NM_005031	FXYD1
232	0.0021612	0.064296	0.494086	A_24_P502660	Unknown	A_24_P502660	A_24_P502660
233	0.0021677	0.064296	1.81241	A_23_P50508	ref|Homo sapiens phospholipase A2, group IVC (cytosolic, calcium-independent) (PLA2G4C), mRNA [NM_003706]	NM_003706	PLA2G4C
234	0.0021826	0.0643045	2.17514	A_23_P206280	ref|Homo sapiens G protein-coupled receptor 56 (GPR56), transcript variant 3, mRNA [NM_201525]	NM_201525	GPR56
235	0.0021935	0.0643045	2.63137	A_23_P122924	ref|Homo sapiens inhibin, beta A (INHBA), mRNA [NM_002192]	NM_002192	INHBA
236	0.0021959	0.0643045	0.497147	A_23_P31287	ref|Homo sapiens BMP binding endothelial regulator (BMPER), mRNA [NM_133468]	NM_133468	BMPER
237	0.0022409	0.065241	2.37626	A_32_P192842	gb|if20d02.x1 Melton Normalized Human Islet 4 N4-HIS 1 Homo sapiens cDNA clone IMAGE:5677082 3', mRNA sequence [BM129308]	BM129308	BM129308
238	0.002254	0.065241	0.536786	A_23_P206413	ref|Homo sapiens WW domain containing oxidoreductase (WWOX), transcript variant 3, mRNA [NM_130844]	NM_130844	WWOX
239	0.0022562	0.065241	0.574346	A_23_P47642	ref|Homo sapiens parvin, alpha (PARVA), mRNA [NM_018222]	NM_018222	PARVA
240	0.002283	0.0656005	2.64669	A_23_P156445	ref|Homo sapiens DEAD (Asp-Glu-Ala-Asp) box polypeptide 43 (DDX43), mRNA [NM_018665]	NM_018665	DDX43
241	0.0022948	0.0656005	2.35461	A_24_P938293	ref|Homo sapiens hairy and enhancer of split 1, (Drosophila) (HES1), mRNA [NM_005524]	NM_005524	HES1
242	0.0023057	0.0656005	2.24349	A_23_P209176	gb|Homo sapiens cDNA FLJ16193 fis, clone BRTHA2018011, weakly similar to EPITHIN (EC 3.4.21.-). [AK131261]	AK131261	TMPRSS9
243	0.0023066	0.0656005	0.371323	A_24_P926115	Unknown	A_24_P926115	A_24_P926115
244	0.0023188	0.0656772	2.63623	A_23_P212089	ref|Homo sapiens nuclear factor of kappa light polypeptide gene enhancer in B-cells inhibitor, zeta (NFKBIZ), transcript variant 1, mRNA [NM_031419]	NM_031419	NFKBIZ
245	0.002342	0.0659276	3.04409	A_24_P277367	ref|Homo sapiens chemokine (C-X-C motif) ligand 5 (CXCL5), mRNA [NM_002994]	NM_002994	CXCL5
246	0.0023471	0.0659276	2.00445	A_24_P922858	gb|Homo sapiens SHINC3 (SHINC3) mRNA, complete cds. [AY659966]	AY659966	TMEM33
247	0.0023566	0.0659276	0.476127	A_23_P40240	ref|Homo sapiens cathepsin Z (CTSZ), mRNA [NM_001336]	NM_001336	CTSZ
248	0.0023658	0.0659276	1.77524	A_23_P111583	ref|Homo sapiens CD36 molecule (thrombospondin receptor) (CD36), transcript variant 2, mRNA [NM_001001547]	NM_001001547	CD36
249	0.0023869	0.0662485	0.262105	A_24_P335202	ref|Homo sapiens chordin-like 2 (CHRDL2), mRNA [NM_015424]	NM_015424	CHRDL2
250	0.002397	0.0662627	0.490265	A_24_P314159	ref|Homo sapiens amyloid beta (A4) precursor protein (APP), transcript variant 1, mRNA [NM_000484]	NM_000484	APP
251	0.0024077	0.0662933	1.63696	A_24_P144149	Unknown	A_24_P144149	A_24_P144149
252	0.0024249	0.0662964	1.64794	A_24_P621434	thc|Q96IS6_HUMAN (Q96IS6) HSPA8 protein (Fragment), partial (16%) [THC2512545]	THC2512545	THC2512545
253	0.002427	0.0662964	0.475376	A_23_P368154	ref|Homo sapiens podocan (PODN), mRNA [NM_153703]	NM_153703	PODN
254	0.0024478	0.0665407	0.547778	A_23_P337934	ref|Homo sapiens filamin binding LIM protein 1 (FBLIM1), transcript variant 1, mRNA [NM_017556]	NM_017556	FBLIM1
255	0.0024552	0.0665407	2.00157	A_24_P85045	ref|Homo sapiens patatin-like phospholipase domain containing 8 (PNPLA8), mRNA [NM_015723]	NM_015723	PNPLA8
256	0.0024848	0.0670799	0.520919	A_23_P316012	ref|Homo sapiens ras homolog gene family, member J (RHOJ), mRNA [NM_020663]	NM_020663	RHOJ
257	0.0025051	0.0673648	0.418086	A_23_P98304	ref|Homo sapiens anoctamin 1, calcium activated chloride channel (ANO1), mRNA [NM_018043]	NM_018043	ANO1
258	0.0025343	0.0678858	0.260725	A_23_P355295	ref|Homo sapiens flavin containing monooxygenase 2 (non-functional) (FMO2), mRNA [NM_001460]	NM_001460	FMO2
259	0.0025531	0.0681235	0.572736	A_23_P325562	ref|Homo sapiens solute carrier family 1 (glutamate transporter), member 7 (SLC1A7), mRNA [NM_006671]	NM_006671	SLC1A7
260	0.0025749	0.0681235	2.43702	A_24_P290999	gb|Human clone 137308 mRNA, partial cds. [U60873]	U60873	NCRNA00084
261	0.0025789	0.0681235	0.594762	A_23_P325991	ref|Homo sapiens neurofibromin 2 (merlin) (NF2), transcript variant 13, mRNA [NM_181831]	NM_181831	NF2
262	0.0025826	0.0681235	1.80943	A_23_P356598	ref|Homo sapiens solute carrier family 6 (neutral amino acid transporter), member 15 (SLC6A15), transcript variant 2, mRNA [NM_018057]	NM_018057	SLC6A15
263	0.0026025	0.0683874	0.451917	A_32_P215745	Unknown	A_32_P215745	A_32_P215745
264	0.0026536	0.0692352	1.87064	A_24_P67618	Unknown	A_24_P67618	A_24_P67618
265	0.0026548	0.0692352	0.255491	A_23_P15727	ref|Homo sapiens FK506 binding protein 10, 65 kDa (FKBP10), mRNA [NM_021939]	NM_021939	FKBP10
266	0.0026821	0.0696842	2.03642	A_23_P252413	ref|Homo sapiens metallothionein 2A (MT2A), mRNA [NM_005953]	NM_005953	MT2A
267	0.0027072	0.0697433	1.94446	A_32_P703	ref|PREDICTED: Homo sapiens hypothetical LOC646626 (LOC646626), mRNA [XM_942822]	XM_942822	LOC646626
268	0.0027072	0.0697433	0.60464	A_23_P11800	ref|Homo sapiens calcium/calmodulin-dependent protein kinase II inhibitor 1 (CAMK2N1), mRNA [NM_018584]	NM_018584	CAMK2N1
269	0.0027147	0.0697433	0.504258	A_23_P52298	ref|Homo sapiens nucleophosmin/nucleoplasmin, 3 (NPM3), mRNA [NM_006993]	NM_006993	NPM3
270	0.0027363	0.0697433	0.385947	A_23_P106617	ref|Homo sapiens WAP four-disulfide core domain 1 (WFDC1), mRNA [NM_021197]	NM_021197	WFDC1
271	0.0027514	0.0697433	0.484495	A_23_P139722	ref|Homo sapiens tumor necrosis factor receptor superfamily, member 1A (TNFRSF1A), mRNA [NM_001065]	NM_001065	TNFRSF1A
272	0.0027614	0.0697433	2.43968	A_32_P115749	gb|AGENCOURT_14006900 NIH_MGC_186 Homo sapiens cDNA clone IMAGE:30372058 5', mRNA sequence [CD104030]	CD104030	CD104030
273	0.0027663	0.0697433	0.350033	A_23_P255968	ref|Homo sapiens trace amine associated receptor 5 (TAAR5), mRNA [NM_003967]	NM_003967	TAAR5
274	0.002768	0.0697433	2.42373	A_32_P2730	gb|Homo sapiens brevican, mRNA (cDNA clone IMAGE:3618761), with apparent retained intron. [BC005081]	BC005081	BCAN
275	0.0027752	0.0697433	1.83367	A_23_P26223	ref|Homo sapiens argininosuccinate lyase (ASL), transcript variant 1, mRNA [NM_001024943]	NM_001024943	ASL
276	0.0028102	0.0701663	0.583027	A_24_P204358	ref|Homo sapiens pyrroline-5-carboxylate reductase 1 (PYCR1), transcript variant 2, mRNA [NM_153824]	NM_153824	PYCR1
277	0.002838	0.0701663	1.83542	A_23_P18447	ref|Homo sapiens peroxisome proliferator-activated receptor gamma, coactivator 1 alpha (PPARGC1A), mRNA [NM_013261]	NM_013261	PPARGC1A
278	0.0028407	0.0701663	1.68804	A_32_P98752	Unknown	THC2699924	THC2699924
279	0.002849	0.0701663	0.595808	A_23_P29199	ref|Homo sapiens neurofibromin 2 (merlin) (NF2), transcript variant 13, mRNA [NM_181831]	NM_181831	NF2
280	0.0028493	0.0701663	1.72584	A_23_P357966	ref|Homo sapiens protein-L-isoaspartate (D-aspartate) O-methyltransferase domain containing 1 (PCMTD1), mRNA [NM_052937]	NM_052937	PCMTD1
281	0.0028621	0.0701663	4.05684	A_24_P177553	ref|Homo sapiens RNA, small nucleolar (LOC85391), non-coding RNA [NR_003125]	NR_003125	LOC85391
282	0.0028631	0.0701663	2.44466	A_24_P535256	gb|Homo sapiens cDNA FLJ11041 fis, clone PLACE1004405. [AK001903]	AK001903	AK001903
283	0.0028948	0.0706924	2.00426	A_23_P358597	ref|Homo sapiens popeye domain containing 3 (POPDC3), transcript variant 1, mRNA [NM_022361]	NM_022361	POPDC3
284	0.0029185	0.0710203	2.54124	A_23_P377839	ref|Homo sapiens non-protein coding RNA 161 (NCRNA00161), non-coding RNA [NR_026552]	NR_026552	NCRNA00161
285	0.0029436	0.0713483	2.12817	A_24_P924816	ref|Homo sapiens solute carrier family 2 (facilitated glucose transporter), member 13 (SLC2A13), mRNA [NM_052885]	NM_052885	SLC2A13
286	0.002968	0.0713483	2.31086	A_23_P17655	ref|Homo sapiens potassium inwardly-rectifying channel, subfamily J, member 15 (KCNJ15), transcript variant 1, mRNA [NM_170736]	NM_170736	KCNJ15
287	0.0029755	0.0713483	2.00326	A_32_P12703	Unknown	THC2697162	THC2697162
288	0.0029826	0.0713483	1.78861	A_24_P403417	ref|Homo sapiens prostaglandin E synthase (PTGES), mRNA [NM_004878]	NM_004878	PTGES
289	0.0029836	0.0713483	0.505726	A_23_P38519	ref|Homo sapiens integrin, beta 3 (platelet glycoprotein IIIa, antigen CD61) (ITGB3), mRNA [NM_000212]	NM_000212	ITGB3
290	0.0030053	0.0715738	1.67272	A_23_P169619	ref|Homo sapiens AF4/FMR2 family, member 1 (AFF1), mRNA [NM_005935]	NM_005935	AFF1
291	0.0030188	0.0715738	1.82594	A_32_P108254	ref|Homo sapiens family with sequence similarity 20, member A (FAM20A), mRNA [NM_017565]	NM_017565	FAM20A
292	0.0030241	0.0715738	1.98181	A_23_P51339	ref|Homo sapiens DnaJ (Hsp40) homolog, subfamily B, member 4 (DNAJB4), mRNA [NM_007034]	NM_007034	DNAJB4
293	0.0030382	0.0716621	2.21538	A_32_P177953	gb|full-length cDNA clone CS0CAP007YJ17 of Thymus of Homo sapiens (human). [CR598364]	CR598364	CR598364
294	0.0030521	0.0717451	2.47122	A_24_P350245	ref|Homo sapiens dedicator of cytokinesis 5 (DOCK5), mRNA [NM_024940]	NM_024940	DOCK5
295	0.0030801	0.0721579	2.00645	A_23_P257087	ref|Homo sapiens pyruvate dehydrogenase kinase, isozyme 4 (PDK4), mRNA [NM_002612]	NM_002612	PDK4
296	0.003153	0.0735488	0.337324	A_24_P161600	gb|Homo sapiens MLAS mRNA for hLAT1-3TM, complete cds. [AB055226]	AB055226	AB055226
297	0.0031705	0.0735488	0.485588	A_23_P150281	ref|Homo sapiens tumor protein p53 inducible protein 11 (TP53I11), mRNA [NM_001076787]	NM_001076787	TP53I11
298	0.0031714	0.0735488	2.1143	A_24_P68275	ref|Homo sapiens zinc finger, CCHC domain containing 6 (ZCCHC6), mRNA [NM_024617]	NM_024617	ZCCHC6
299	0.0032443	0.0749143	0.554871	A_23_P43283	ref|Homo sapiens G protein-coupled receptor 124 (GPR124), mRNA [NM_032777]	NM_032777	GPR124
300	0.0032577	0.0749143	2.36529	A_32_P195793	thc|ALU5_HUMAN (P39192) Alu subfamily SC sequence contamination warning entry, partial (11%) [THC2559650]	THC2559650	THC2559650
301	0.0032628	0.0749143	0.273206	A_23_P13548	ref|Homo sapiens chordin-like 2 (CHRDL2), mRNA [NM_015424]	NM_015424	CHRDL2
302	0.0032815	0.0750942	2.10394	A_23_P143845	ref|Homo sapiens TCDD-inducible poly(ADP-ribose) polymerase (TIPARP), mRNA [NM_015508]	NM_015508	TIPARP
303	0.0032945	0.0751429	0.58138	A_23_P132889	ref|Homo sapiens collapsin response mediator protein 1 (CRMP1), transcript variant 1, mRNA [NM_001014809]	NM_001014809	CRMP1
304	0.0033091	0.0752276	2.20456	A_23_P157117	ref|Homo sapiens cAMP responsive element binding protein 5 (CREB5), transcript variant 1, mRNA [NM_182898]	NM_182898	CREB5
305	0.003333	0.0755225	1.86775	A_23_P203191	ref|Homo sapiens apolipoprotein A-I (APOA1), mRNA [NM_000039]	NM_000039	APOA1
306	0.0033587	0.075681	0.280119	A_23_P130639	Unknown	A_23_P130639	A_23_P130639
307	0.003376	0.075681	1.81185	A_24_P917021	thc|AB002334 Start codon is not identified {Homo sapiens} (exp=-1; wgp=0; cg=0), partial (9%) [THC2689175]	THC2689175	THC2689175
308	0.0034024	0.075681	0.517216	A_23_P105862	ref|Homo sapiens furry homolog (Drosophila) (FRY), mRNA [NM_023037]	NM_023037	FRY
309	0.0034167	0.075681	1.9672	A_24_P654066	Unknown	A_24_P654066	A_24_P654066
310	0.0034168	0.075681	0.550004	A_24_P242440	ref|Homo sapiens UDP-Gal:betaGlcNAc beta 1,4- galactosyltransferase, polypeptide 2 (B4GALT2), transcript variant 2, mRNA [NM_003780]	NM_003780	B4GALT2
311	0.0034266	0.075681	1.85444	A_32_P39394	ref|Homo sapiens GLIS family zinc finger 3 (GLIS3), transcript variant 1, mRNA [NM_001042413]	NM_001042413	GLIS3
312	0.0034275	0.075681	0.618049	A_23_P138417	ref|Homo sapiens Ras suppressor protein 1 (RSU1), transcript variant 1, mRNA [NM_012425]	NM_012425	RSU1
313	0.0034276	0.075681	1.97343	A_32_P64475	ref|Homo sapiens chromosome 1 open reading frame 55 (C1orf55), mRNA [NM_152608]	NM_152608	C1orf55
314	0.0034443	0.0758075	1.95255	A_32_P109653	Unknown	THC2669092	THC2669092
315	0.0034709	0.0761504	0.59455	A_23_P112078	ref|Homo sapiens malignant fibrous histiocytoma amplified sequence 1 (MFHAS1), mRNA [NM_004225]	NM_004225	MFHAS1
316	0.0034891	0.0763075	2.58733	A_23_P320113	ref|Homo sapiens sulfiredoxin 1 homolog (S. cerevisiae) (SRXN1), mRNA [NM_080725]	NM_080725	SRXN1
317	0.0035125	0.0765769	1.79896	A_23_P374862	ref|Homo sapiens CD55 molecule, decay accelerating factor for complement (Cromer blood group) (CD55), transcript variant 1, mRNA [NM_000574]	NM_000574	CD55
318	0.0035573	0.0768645	0.489015	A_23_P201940	ref|Homo sapiens leiomodin 1 (smooth muscle) (LMOD1), mRNA [NM_012134]	NM_012134	LMOD1
319	0.0035582	0.0768645	2.70097	A_24_P409440	Unknown	A_24_P409440	A_24_P409440
320	0.0035696	0.0768645	1.81955	A_24_P367602	ref|Homo sapiens dual specificity phosphatase 5 pseudogene (DUSP5P), non-coding RNA [NR_002834]	NR_002834	DUSP5P
321	0.0035748	0.0768645	1.72927	A_23_P82859	ref|Homo sapiens oxidative stress induced growth inhibitor family member 2 (OSGIN2), transcript variant 2, mRNA [NM_004337]	NM_004337	OSGIN2
322	0.0035813	0.0768645	0.196193	A_24_P70183	ref|Homo sapiens myosin, heavy chain 11, smooth muscle (MYH11), transcript variant SM2B, mRNA [NM_001040113]	NM_001040113	MYH11
323	0.0036152	0.0768981	0.222376	A_23_P206920	ref|Homo sapiens myosin, heavy chain 11, smooth muscle (MYH11), transcript variant SM1B, mRNA [NM_001040114]	NM_001040114	MYH11
324	0.0036181	0.0768981	0.566299	A_23_P65651	ref|Homo sapiens tryptophanyl-tRNA synthetase (WARS), transcript variant 1, mRNA [NM_004184]	NM_004184	WARS
325	0.0036318	0.0768981	0.265294	A_23_P86956	ref|Homo sapiens ADAM metallopeptidase with thrombospondin type 1 motif, 8 (ADAMTS8), mRNA [NM_007037]	NM_007037	ADAMTS8
326	0.0036328	0.0768981	2.22269	A_23_P140256	ref|Homo sapiens nucleoside phosphorylase (NP), mRNA [NM_000270]	NM_000270	NP
327	0.0036385	0.0768981	1.89503	A_23_P369328	ref|Homo sapiens chromosome 10 open reading frame 35 (C10orf35), mRNA [NM_145306]	NM_145306	C10orf35
328	0.0036682	0.07717	0.590527	A_23_P94795	ref|Homo sapiens TEA domain family member 4 (TEAD4), transcript variant 1, mRNA [NM_003213]	NM_003213	TEAD4
329	0.0036737	0.07717	3.31484	A_23_P98350	ref|Homo sapiens baculoviral IAP repeat-containing 3 (BIRC3), transcript variant 1, mRNA [NM_001165]	NM_001165	BIRC3
330	0.0036855	0.0771833	2.52596	A_23_P305759	ref|Homo sapiens abhydrolase domain containing 3 (ABHD3), mRNA [NM_138340]	NM_138340	ABHD3
331	0.0036986	0.0772236	1.63148	A_24_P208998	ref|Homo sapiens tripartite motif-containing 23 (TRIM23), transcript variant alpha, mRNA [NM_001656]	NM_001656	TRIM23
332	0.0037314	0.0773515	0.391065	A_23_P35617	ref|Homo sapiens phospholipase C, epsilon 1 (PLCE1), mRNA [NM_016341]	NM_016341	PLCE1
333	0.0037351	0.0773515	2.03582	A_24_P783679	Unknown	A_24_P783679	A_24_P783679
334	0.0037383	0.0773515	0.561038	A_24_P225448	ref|Homo sapiens cysteine and glycine-rich protein 1 (CSRP1), mRNA [NM_004078]	NM_004078	CSRP1
335	0.0037844	0.0779077	0.512894	A_24_P290609	gb|Homo sapiens mRNA for FLJ00072 protein. [AK074031]	AK074031	PDLIM2
336	0.0037916	0.0779077	0.542501	A_23_P73311	ref|Homo sapiens chromosome 8 open reading frame 34 (C8orf34), mRNA [NM_052958]	NM_052958	C8orf34
337	0.003799	0.0779077	0.455336	A_32_P198731	ref|Homo sapiens neuralized-2 (LOC54492), mRNA [NM_001142651]	NM_001142651	LOC54492
338	0.0038231	0.0781025	1.97352	A_23_P162874	ref|Homo sapiens heat shock protein 90kDa alpha (cytosolic), class A member 1 (HSP90AA1), transcript variant 2, mRNA [NM_005348]	NM_005348	HSP90AA1
339	0.0038311	0.0781025	1.61898	A_32_P39093	ref|Homo sapiens family with sequence similarity 108, member C1 (FAM108C1), mRNA [NM_021214]	NM_021214	FAM108C1
340	0.0038599	0.0784581	0.528704	A_32_P147696	gb|Homo sapiens cDNA FLJ33283 fis, clone ASTRO2009177. [AK090602]	AK090602	LOC283143
341	0.0039317	0.0791973	0.556168	A_23_P401176	gb|Human laminin alpha 4 chain (LAMA4*-1) mRNA, complete cds. [U77706]	U77706	LAMA4
342	0.0039382	0.0791973	0.386591	A_24_P929003	gb|Homo sapiens integrin beta 3 mRNA, partial cds, alternatively spliced. [S70348]	S70348	ITGB3
343	0.0039554	0.0791973	2.01862	A_32_P177685	gb|AA665072 nu76b01.s1 NCI_CGAP_Alv1 Homo sapiens cDNA clone IMAGE:1216585, mRNA sequence [AA665072]	THC2632286	THC2632286
344	0.0039645	0.0791973	0.578518	A_23_P303891	ref|Homo sapiens late cornified envelope 1C (LCE1C), mRNA [NM_178351]	NM_178351	LCE1C
345	0.0039663	0.0791973	0.49192	A_24_P179225	ref|Homo sapiens matrilin 2 (MATN2), transcript variant 2, mRNA [NM_030583]	NM_030583	MATN2
346	0.0039881	0.0791973	1.62631	A_24_P152315	Unknown	A_24_P152315	A_24_P152315
347	0.0039903	0.0791973	1.97798	A_32_P231617	ref|Homo sapiens transmembrane 4 L six family member 1 (TM4SF1), mRNA [NM_014220]	NM_014220	TM4SF1
348	0.0039948	0.0791973	2.18038	A_32_P175979	gb|602638586F1 NIH_MGC_48 Homo sapiens cDNA clone IMAGE:4766349 5', mRNA sequence [BG686022]	BG686022	BG686022
349	0.0039994	0.0791973	2.03919	A_32_P103669	ref|Homo sapiens golgi autoantigen, golgin subfamily a, 8E (GOLGA8E), mRNA [NM_001012423]	NM_001012423	GOLGA8E
350	0.0040149	0.0792771	1.7692	A_24_P222114	ref|Homo sapiens NEDD4 binding protein 2 (N4BP2), mRNA [NM_018177]	NM_018177	N4BP2
351	0.0040521	0.0793103	0.432022	A_24_P231546	ref|Homo sapiens family with sequence similarity 178, member B (FAM178B), transcript variant B, mRNA [NM_016490]	NM_016490	FAM178B
352	0.004066	0.0793103	0.464821	A_32_P152696	gb|PREDICTED: Homo sapiens hypothetical LOC729983 (LOC729983), mRNA [XM_001718065]	XM_001718065	LOC729983
353	0.0040801	0.0793103	4.48978	A_23_P71037	ref|Homo sapiens interleukin 6 (interferon, beta 2) (IL6), mRNA [NM_000600]	NM_000600	IL6
354	0.0040854	0.0793103	2.82896	A_32_P169550	gb|EST389636 MAGE resequences, MAGO Homo sapiens cDNA, mRNA sequence [AW977527]	AW977527	AW977527
355	0.0041203	0.0793103	1.7283	A_23_P135990	ref|Homo sapiens solute carrier organic anion transporter family, member 2A1 (SLCO2A1), mRNA [NM_005630]	NM_005630	SLCO2A1
356	0.0041364	0.0793103	2.72549	A_23_P85209	ref|Homo sapiens interleukin 13 receptor, alpha 2 (IL13RA2), mRNA [NM_000640]	NM_000640	IL13RA2
357	0.0041387	0.0793103	0.602217	A_32_P223017	ref|Homo sapiens mitogen-activated protein kinase kinase kinase 6 (MAP3K6), mRNA [NM_004672]	NM_004672	MAP3K6
358	0.0041463	0.0793103	0.601598	A_24_P287043	ref|Homo sapiens interferon induced transmembrane protein 2 (1-8D) (IFITM2), mRNA [NM_006435]	NM_006435	IFITM2
359	0.0041529	0.0793103	0.43457	A_32_P71183	Unknown	A_32_P71183	A_32_P71183
360	0.0041654	0.0793103	0.611394	A_32_P215475	Unknown	THC2749235	THC2749235
361	0.0041681	0.0793103	2.03845	A_23_P204581	ref|Homo sapiens thioredoxin reductase 1 (TXNRD1), transcript variant 1, mRNA [NM_003330]	NM_003330	TXNRD1
362	0.0041731	0.0793103	0.545764	A_24_P389916	ref|Homo sapiens leucine rich repeat containing 32 (LRRC32), transcript variant 1, mRNA [NM_005512]	NM_005512	LRRC32
363	0.0041798	0.0793103	2.14105	A_23_P88119	ref|Homo sapiens heat shock 105kDa/110kDa protein 1 (HSPH1), mRNA [NM_006644]	NM_006644	HSPH1
364	0.004185	0.0793103	2.90518	A_23_P67224	ref|Homo sapiens tumor necrosis factor (ligand) superfamily, member 9 (TNFSF9), mRNA [NM_003811]	NM_003811	TNFSF9
365	0.004192	0.0793103	1.94291	A_23_P78209	ref|Homo sapiens v-maf musculoaponeurotic fibrosarcoma oncogene homolog G (avian) (MAFG), transcript variant 1, mRNA [NM_002359]	NM_002359	MAFG
366	0.0042002	0.0793103	0.508411	A_23_P42282	ref|Homo sapiens complement component 4B (Chido blood group) (C4B), mRNA [NM_001002029]	NM_001002029	C4B
367	0.0042307	0.0796686	0.575119	A_24_P734953	ref|Homo sapiens chromosome 1 open reading frame 225 (C1orf225), mRNA [NM_001013642]	NM_001013642	C1orf225
368	0.0042504	0.0797312	2.30986	A_23_P49136	ref|Homo sapiens adenosine deaminase domain containing 2 (ADAD2), mRNA [NM_139174]	NM_139174	ADAD2
369	0.0042571	0.0797312	1.85041	A_23_P390044	ref|Homo sapiens v-maf musculoaponeurotic fibrosarcoma oncogene homolog G (avian) (MAFG), transcript variant 1, mRNA [NM_002359]	NM_002359	MAFG
370	0.004272	0.079794	1.9799	A_24_P532232	ref|Homo sapiens cAMP responsive element binding protein 5 (CREB5), transcript variant 1, mRNA [NM_182898]	NM_182898	CREB5
371	0.0043548	0.0811214	1.87897	A_23_P8196	ref|Homo sapiens malic enzyme 1, NADP(+)-dependent, cytosolic (ME1), mRNA [NM_002395]	NM_002395	ME1
372	0.0043878	0.0813571	0.548933	A_23_P15876	ref|Homo sapiens alpha-kinase 2 (ALPK2), mRNA [NM_052947]	NM_052947	ALPK2
373	0.004391	0.0813571	1.73104	A_23_P22027	ref|Homo sapiens insulin induced gene 1 (INSIG1), transcript variant 2, mRNA [NM_198336]	NM_198336	INSIG1
374	0.0044107	0.0815036	0.608165	A_23_P158880	ref|Homo sapiens StAR-related lipid transfer (START) domain containing 5 (STARD5), mRNA [NM_181900]	NM_181900	STARD5
375	0.0044379	0.0815625	0.594389	A_23_P257704	ref|Homo sapiens heat shock 27kDa protein 1 (HSPB1), mRNA [NM_001540]	NM_001540	HSPB1
376	0.0044721	0.0815625	1.67548	A_24_P187094	Unknown	A_24_P187094	A_24_P187094
377	0.0044764	0.0815625	1.8573	A_32_P405942	gb|full-length cDNA clone CS0CAP004YK15 of Thymus of Homo sapiens (human). [CR620977]	CR620977	CR620977
378	0.0044799	0.0815625	2.00954	A_23_P213508	ref|Homo sapiens proprotein convertase subtilisin/kexin type 1 (PCSK1), mRNA [NM_000439]	NM_000439	PCSK1
379	0.004484	0.0815625	0.578133	A_23_P362719	ref|Homo sapiens LSM14B, SCD6 homolog B (S. cerevisiae) (LSM14B), mRNA [NM_144703]	NM_144703	LSM14B
380	0.0044847	0.0815625	0.547103	A_23_P433798	ref|Homo sapiens podocan-like 1 (PODNL1), mRNA [NM_024825]	NM_024825	PODNL1
381	0.00451	0.0818074	1.87601	A_32_P12639	ref|Homo sapiens proteasome (prosome, macropain) 26S subunit, non-ATPase, 12 (PSMD12), mRNA [NM_002816]	NM_002816	PSMD12
382	0.0045337	0.0818998	0.546521	A_24_P321581	ref|Homo sapiens solute carrier family 38, member 4 (SLC38A4), transcript variant 1, mRNA [NM_018018]	NM_018018	SLC38A4
383	0.0045757	0.0818998	1.69661	A_23_P29939	ref|Homo sapiens synuclein, alpha (non A4 component of amyloid precursor) (SNCA), transcript variant NACP112, mRNA [NM_007308]	NM_007308	SNCA
384	0.004586	0.0818998	0.399831	A_32_P7974	ref|Homo sapiens tudor domain containing 10 (TDRD10), transcript variant 2, mRNA [NM_182499]	NM_182499	TDRD10
385	0.0045991	0.0818998	1.88069	A_32_P61975	thc|AC009978 T23E18.3 {Arabidopsis thaliana} (exp=0; wgp=1; cg=0), partial (7%) [THC2713067]	THC2713067	THC2713067
386	0.0046031	0.0818998	0.596023	A_24_P304439	ref|Homo sapiens serine dehydratase (SDS), mRNA [NM_006843]	NM_006843	SDS
387	0.0046059	0.0818998	0.567926	A_23_P33326	ref|Homo sapiens adrenergic, alpha-1B-, receptor (ADRA1B), mRNA [NM_000679]	NM_000679	ADRA1B
388	0.0046095	0.0818998	0.589568	A_24_P175612	ref|Homo sapiens sideroflexin 2 (SFXN2), mRNA [NM_178858]	NM_178858	SFXN2
389	0.0046099	0.0818998	1.88342	A_32_P50670	gb|AGENCOURT_6552906 NIH_MGC_85 Homo sapiens cDNA clone IMAGE:5552012 5', mRNA sequence [BM807051]	BM807051	BM807051
390	0.0046384	0.0819367	0.568227	A_23_P2793	ref|Homo sapiens arachidonate 5-lipoxygenase-activating protein (ALOX5AP), mRNA [NM_001629]	NM_001629	ALOX5AP
391	0.0046527	0.0819367	0.501644	A_24_P120907	ref|Homo sapiens phosphoglucomutase 5 (PGM5), mRNA [NM_021965]	NM_021965	PGM5
392	0.0046583	0.0819367	0.49407	A_23_P324461	ref|Homo sapiens midnolin (MIDN), mRNA [NM_177401]	NM_177401	MIDN
393	0.0046594	0.0819367	1.88727	A_23_P85371	ref|Homo sapiens Rab geranylgeranyltransferase, beta subunit (RABGGTB), mRNA [NM_004582]	NM_004582	RABGGTB
394	0.0047047	0.0825233	2.10217	A_23_P347618	ref|Homo sapiens ERO1-like beta (S. cerevisiae) (ERO1LB), mRNA [NM_019891]	NM_019891	ERO1LB
395	0.0047349	0.0826702	1.59413	A_23_P134014	ref|Homo sapiens adenosine deaminase, tRNA-specific 2, TAD2 homolog (S. cerevisiae) (ADAT2), mRNA [NM_182503]	NM_182503	ADAT2
396	0.004737	0.0826702	1.76782	A_32_P486693	gb|Homo sapiens cDNA FLJ35910 fis, clone TESTI2009987. [AK093229]	AK093229	AK093229
397	0.0047792	0.0830449	1.58129	A_23_P140029	ref|Homo sapiens ubiquitin-like 3 (UBL3), mRNA [NM_007106]	NM_007106	UBL3
398	0.0047825	0.0830449	1.64005	A_23_P134601	ref|Homo sapiens wingless-type MMTV integration site family, member 16 (WNT16), transcript variant 1, mRNA [NM_057168]	NM_057168	WNT16
399	0.0048179	0.0832931	0.516643	A_23_P43276	ref|Homo sapiens G protein-coupled receptor 124 (GPR124), mRNA [NM_032777]	NM_032777	GPR124
400	0.0048209	0.0832931	0.600677	A_23_P54517	ref|Homo sapiens TYRO3 protein tyrosine kinase (TYRO3), mRNA [NM_006293]	NM_006293	TYRO3
401	0.0048364	0.0833525	0.548375	A_24_P48014	ref|Homo sapiens suppressor of cytokine signaling 1 (SOCS1), mRNA [NM_003745]	NM_003745	SOCS1
402	0.004856	0.0834821	0.565315	A_23_P20285	ref|Homo sapiens PDZ and LIM domain 2 (mystique) (PDLIM2), transcript variant 2, mRNA [NM_021630]	NM_021630	PDLIM2
403	0.004911	0.0842081	1.99636	A_23_P352957	gb|Homo sapiens cDNA FLJ12851 fis, clone NT2RP2003401, weakly similar to UBIQUITIN CARBOXYL-TERMINAL HYDROLASE DUB-1 (EC 3.1.2.15). [AK022913]	AK022913	USP36
404	0.0049226	0.0842081	1.65151	A_24_P298179	Unknown	A_24_P298179	A_24_P298179
405	0.0049398	0.0842937	1.75455	A_24_P941930	ref|Homo sapiens ELL associated factor 1 (EAF1), mRNA [NM_033083]	NM_033083	EAF1
406	0.004979	0.0845587	1.71755	A_23_P66948	ref|Homo sapiens family with sequence similarity 59, member A (FAM59A), mRNA [NM_022751]	NM_022751	FAM59A
407	0.0049798	0.0845587	0.399671	A_32_P940187	gb|Homo sapiens mRNA for a putative intermediate filaments interacting protein. [AJ242655]	AJ242655	NCKIPSD
